# Supplementary material for: The mammosphere-derived epithelial cell secretome modulates neutrophil functions in the bovine model
Source: Front Immunol. 2024 Jun 27;15:1367432. doi: 10.3389/fimmu.2024.1367432 (PMC11236729; doi:10.3389/fimmu.2024.1367432)
Supplement: Supplementary file 9 [file Table_1.xlsx]

## Sheet: Sheet1
Supplementary Table 1. Sources and catalog numbers for non-antibody reagents
Reagent	Source	Catalog Number
2',7'-dichlorodihydrofluorescein diacetate (H2DCFDA)	Sigma Aldrich	D6883
4’6-diamidino-2-phenylindole (DAPI)	Sigma Aldrich	D9542
bovine catalase ELISA kit	MyBioSource	MBS039175
bovine complement component 3 (C3) ELISA kit	MyBioSource	MBS030286
bovine complement fragment 5a (C5a) ELISA kit	MyBioSource	MBS166518
bovine CXC motif chemokine ligand 6 (CXCL6)	Novus International	NBP2-61354
bovine CXC motif chemokine ligand 6 (CXCL6) ELISA kit	MyBioSource	MBS2609179
bovine granulocyte-macrophage colony-stimulating factor (GM CSF)	Kingfisher Biotech	RP0871B
bovine insulin like growth factor 2 (IGF2) ELISA kit	MyBioSource	MBS108404
bovine insulin-like growth factor 2 (IGF2)	Kingfisher Biotech	RP1547B
bovine interleukin-8 (IL8)	Kingfisher Biotech	RP0023B
bovine peroxiredoxin-2 (PII) ELISA kit	MyBioSource	MBS737607
bovine serum albumin (BSA)	Sigma Aldrich	A3608
bovine superoxide dismutase (SOD) ELISA kit	MyBioSource	MBS040427
catalase (CAT)	Sigma Aldrich	C1345
catalase (CAT) siRNA	Thermo Fisher	4399665 ABQJC39
CXC motif chemokine ligand 6 (CXCL6) siRNA	Thermo Fisher	4399665 ABX015B
eosin	Sigma Aldrich	199540
fetal bovine serum (FBS)	R&D Systems	S11550
Ficollpaque Plus	GE Healthcare	17144003
generic caspase activity assay kit	Abcam	ab112130
hematoxylin	Sigma Aldrich	GHS116
HEPES	Corning Incorporated	25-060-CI
insulin like growth factor 2 (IGF2) siRNA	Thermo Fisher	41106311 IDAB89LRK
negative control #2 siRNA	Thermo Fisher	4390846
NETosis assay kit	Abcam	ab235979
NETosis imaging assay kit	Cayman Chemical	601750
peroxiredoxin 2 (PII)	Sigma Aldrich	SRP0203
peroxiredoxin 2 (PII) siRNA	Thermo Fisher	4399665 AB1RWNZ
phorbol myristate acetate (PMA)	Sigma Aldrich	16561-29-8
pHrodo green E. coli bioparticles	Thermo Fisher	P35366
propidium iodide (PI)	Sigma Aldrich	537060
RNeasy Plus Mini Kit	Qiagen	74136
RPMI medium	Corning Incorporated	17-105-CV
superoxide disumtase (SOD)	Sigma Aldrich	S9697
superoxide disumtase SOD siRNA	Thermo Fisher	4399665 AB01YHR
Sytox Orange	Thermo Fisher	S11368
transwell inserts	Corning Incorporated	3472
trypan blue	Corning Incorporated	25-900-CI
