# Supplementary material for: The mammosphere-derived epithelial cell secretome modulates neutrophil functions in the bovine model
Source: Front Immunol. 2024 Jun 27;15:1367432. doi: 10.3389/fimmu.2024.1367432 (PMC11236729; doi:10.3389/fimmu.2024.1367432)
Supplement: Supplementary file 10 [file Table_2.xlsx]

## Sheet: Figure 1 Phago
Supplemental Table 2 : Mean Fluroescent Intensties (MFI) used to calculate MFI (% Control)
Figure 1: Phagocytosis
Name	Avg Mean : Comp-FITC_BB515-A
Control	3129
Control	3681
Control	3091
GM CSF	5162
GM CSF	4395
GM CSF	5250
MDEC CM Line 1	3934
MDEC CM Line 1	4957
MDEC CM Line 1	6081

## Sheet: Figure 2 ROS
Figure 2: ROS
Name	Avg Mean : Comp-FITC_BB515-A
Control	119983
Control	107530
Control	48946
MDEC CM Line 1	27064
MDEC CM Line 1	34992
MDEC CM Line 1	16621
Control PMA	205970
Control PMA	162959
Control PMA	116410
MDEC CM Line 1 PMA	53654
MDEC CM Line 1 PMA	44012
MDEC CM Line 1 PMA	33405

## Sheet: Figure 6 Phago
Figure 6: Phagocytosis
Name	Avg Mean : Comp-FITC_BB515-A
Control	9071.33
Control	4301
Control	8818.33
MDEC CM	10607.7
MDEC CM	5617.33
MDEC CM	9599.33
IGF2	15470
IGF2	6534
IGF2	11400
Control	9071.33
Control	4301
Control	8818.33
MDEC CM	13292
MDEC CM	5848
MDEC CM	9805
IGF2 siRNA	12712.3
IGF2 siRNA	5346
IGF2 siRNA	9643.33
Negative siRNA	11795.7
Negative siRNA	5225
Negative siRNA	9438

## Sheet: Figure 7 ROS
Figure 7: ROS
Name	Avg Mean : Comp-FITC_BB515-A		Name	Avg Mean : Comp-FITC_BB515-A
Control	18053		Control	6664
Control	18411		Control	13807
Control	30748		Control	16623
MDEC CM	10621		MDEC CM	3027
MDEC CM	11207		MDEC CM	2217
MDEC CM	15832		MDEC CM	5742
SOD	8971		SOD siRNA	4667
SOD	18026		SOD siRNA	6241
SOD	25274		SOD siRNA	11626
PII	10457		PII siRNA	4665
PII	18570		PII siRNA	5531
PII	28795		PII siRNA	8345
CAT	5986		CAT siRNA	4294
CAT	11821		CAT siRNA	6951
CAT	14350		CAT siRNA	11619
Triple Recombinant	6485		Negative siRNA	4139
Triple Recombinant	6788		Negative siRNA	4968
Triple Recombinant	14907		Negative siRNA	8317
			Triple siRNA	8382
Control PMA	29898		Triple siRNA	13959
Control PMA	45371		Triple siRNA	18329
Control PMA	56139		Triple Negative siRNA	4415
MDEC CM PMA	10939		Triple Negative siRNA	8890
MDEC CM PMA	16289		Triple Negative siRNA	9415
MDEC CM PMA	24723
SOD PMA	14557		Control PMA	27870
SOD PMA	32822		Control PMA	43810
SOD PMA	38641		Control PMA	56937
PII PMA	19057		MDEC CM PMA	3430
PII PMA	39266		MDEC CM PMA	3362
PII PMA	31919		MDEC CM PMA	5458
CAT PMA	12511		SOD siRNA PMA	10971
CAT PMA	20434		SOD siRNA PMA	12581
CAT PMA	34243		SOD siRNA PMA	7592
Triple Recombinant PMA	17920		PII siRNA PMA	14524
Triple Recombinant PMA	28718		PII siRNA PMA	19269
Triple Recombinant PMA	39272		PII siRNA PMA	41965
			CAT siRNA PMA	9012
			CAT siRNA PMA	26661
			CAT siRNA PMA	27933
			Negative siRNA PMA	4432
			Negative siRNA PMA	8937
			Negative siRNA PMA	20634
			Triple siRNA PMA	25643
			Triple siRNA PMA	43886
			Triple siRNA	60115
			Triple Negative siRNA PMA	5550
			Triple Negative siRNA PMA	15075
			Triple Negative siRNA PMA	14755

## Sheet: Supplementary Figure  1
Supplementary Figure 1: Active Caspase (Live Cells)
Name	Avg Mean : Comp-FITC_BB515-A
Control	2739
Control	2667.67
Control	2558.33
Busulfan	3817.67
Busulfan	5282.67
Busulfan	8693
MDEC CM Line 1	2067.33
MDEC CM Line 1	2018.33
MDEC CM Line 1	1783.67
MDEC CM Line 2	1719.67
MDEC CM Line 2	1891.67
MDEC CM Line 2	2352.67
MDEC CM Line 3	1936.67
MDEC CM Line 3	2137.67
MDEC CM Line 3	2240
Supplementary Figure 1: Active Caspase (All Cells)
Name	Avg Mean : Comp-FITC_BB515-A
Control	3476.67
Control	4076.67
Control	5391.33
Busulfan	12240.3
Busulfan	9395.33
Busulfan	16719
MDEC CM Line 1	2287
MDEC CM Line 1	2278.67
MDEC CM Line 1	2398.67
MDEC CM Line 2	1820
MDEC CM Line 2	1857.33
MDEC CM Line 2	2495.67
MDEC CM Line 3	2035
MDEC CM Line 3	2082.33
MDEC CM Line 3	2309

## Sheet: Supplementary Figure 3
Supplementary Figure 3: ROS
Name	Avg Mean : Comp-FITC_BB515-A
Control	119983
Control	107530
Control	48946
MDEC CM Line 2	27980
MDEC CM Line 2	30065
MDEC CM Line 2	21156
MDEC CM Line 3	18634
MDEC CM Line 3	36230
MDEC CM Line 3	9709
Control PMA	205970
Control PMA	162959
Control PMA	116410
MDEC CM Line 2 PMA	40361
MDEC CM Line 2 PMA	33280
MDEC CM Line 2 PMA	36134
MDEC CM Line 3 PMA	33428
MDEC CM Line 3 PMA	30552
MDEC CM Line 3 PMA	20307
Supplementary Figure 3: Phagocytosis
Name	Avg Mean : Comp-FITC_BB515-A
Control	3362
Control	3590
Control	3657
GM CSF	5617
GM CSF	5329
GM CSF	5042
MDEC CM Line 2	4127
MDEC CM Line 2	5558
MDEC CM Line 2	4459
Control	3396
Control	2913
Control	3365
GM CSF	5151
GM CSF	4783
GM CSF	4673
MDEC CM Line 3	4653
MDEC CM Line 3	5801
MDEC CM Line 3	3365
