# Supplementary material for: The mammosphere-derived epithelial cell secretome modulates neutrophil functions in the bovine model
Source: Front Immunol. 2024 Jun 27;15:1367432. doi: 10.3389/fimmu.2024.1367432 (PMC11236729; doi:10.3389/fimmu.2024.1367432)
Supplement: Supplementary file 11 [file Table_3.xlsx]

## Sheet: Sheet1
Supplementary Table 3: Concentrations of proteins in neutrophil conditioned medium (CM) as detected by ELISA and bead-based multiplex assay
Protein Name	Abbreviation	Measured in	Assay Range	Neutrophil Prep	Control Medium	MDEC Line 1	MDEC Line 2	MDEC Line 3
C-X-C motif chemokine 6	CXCL6	ng/ml	0.312 - 5	no neurophils	1.37415	1.59443	1.53814	1.65806
				1	1.52835	1.59443	1.64338	1.54548
				2	1.39618	1.66541	1.53079	1.78044
				3	1.5259	1.79268	1.69723	1.47939
interleukin-10	IL10	pg/ml	2 - 134,000	no neurophils	below range	below range	below range	below range
				1	42.2	107.09	114.02	263.3
				2	34.56	103.6	127.79	323.88
				3	5.93	18.73	24.77	154.94
tumor necrosis factor alpha	TNFα	pg/ml	12 - 193,000	no neurophils	below range	below range	below range	66.73
				1	144.68	113.98	below range	21.2
				2	below range	89.08	47.06	42.97
				3	81.75	21.2	99.88	66.73
