# Supplementary material for: The mammosphere-derived epithelial cell secretome modulates neutrophil functions in the bovine model
Source: Front Immunol. 2024 Jun 27;15:1367432. doi: 10.3389/fimmu.2024.1367432 (PMC11236729; doi:10.3389/fimmu.2024.1367432)
Supplement: Supplementary file 12 [file Table_4.xlsx]

## Sheet: DE genes table
Supplementary Table 4:RNA deep sequencing data
27607	annotated genes									Summary Counts				Comparison 1							sig genes			stringent sig	Group Averages (normalized Counts)			Individual Sample (normalized Counts)
	REF NAME									over all pairwise tests				Treatment							2			2	floor	1	2	1	2	3	4	5	6
	sort for single comp									16706	2	2		Control							FDR	min nCount	log2(FC)		0.1
	#VALUE!						Human gene (Ensembl Biomart 1:1 ortholog)			# genes tsted	# sig	# str-sig	max log2FC	avg Treatment	avg Control	log2avg	log2FC	abs log2FC	p-value	p-adj	0.05	50	1	strDE	All	avg Control	avg Treatment	NeutroAContr	NeutroBContr	NeutroCContr	NeutroACM	NeutroBCM	NeutroCCM
Index	Sort order	GeneID	Gene name	Gene description	Locus	Gene type	has 1:1 ortholog	Human geneID	Human gene name	Tests	significant	DIFF	log2(FC)	avg Treatment	avg Control	log2(avg)	log2(FC)	abs(log2FC)	pvalue	padj	significant	Num_over_min_min nCount	Num_over_min_log2(FC)	DIFF_EXP	baseMean	Control	Treatment	norm.NeutroAContr	norm.NeutroBContr	norm.NeutroCContr	norm.NeutroACM	norm.NeutroBCM	norm.NeutroCCM
13868	311.8	ENSBTAG00000022622								1	1	1	3.118	284	33	7.30834	3.118	3.118	4.0755e-12	6.80853e-08	yes	1	1	1	158.66	33	284	16	43	39	280	190	383
27308	167.7	ENSBTAG00000055017								1	1	1	1.677	204	64	7.06609	1.677	1.677	5.49046e-06	0.0458618	yes	2	1	1	133.92	64	204	49	57	85	181	209	221
12577	0.06427	ENSBTAG00000020096								1	0	0	6.427	15	0	2.90689	6.427	6.427	0.100518	0.999912	no	0	1	0	7.41	0	15	0	0	0	37	8	0
12692	0.05535	ENSBTAG00000020285								1	0	0	5.535	8	0	2	5.535	5.535	0.00312697	0.999912	no	0	1	0	3.99	0	8	0	0	0	9	9	6
17338	0.0534	ENSBTAG00000040512								1	0	0	5.34	7	0	1.80735	5.34	5.34	0.00982282	0.999912	no	0	1	0	3.48	0	7	0	0	0	1	13	6
17987	0.05323	ENSBTAG00000043249								1	0	0	5.323	7	0	1.80735	5.323	5.323	0.0217586	0.999912	no	0	1	0	3.45	0	7	0	0	0	18	3	0
711	0.0526	ENSBTAG00000001088								1	0	0	5.26	7	0	1.80735	5.26	5.26	0.0100583	0.999912	no	0	1	0	3.3	0	7	0	0	0	2	6	12
1168	0.05157	ENSBTAG00000001826								1	0	0	5.157	6	0	1.58496	5.157	5.157	0.0156335	0.999912	no	0	1	0	3.08	0	6	0	0	0	8	1	10
15337	0.05156	ENSBTAG00000031166								1	0	0	5.156	6	0	1.58496	5.156	5.156	0.0113557	0.999912	no	0	1	0	3.07	0	6	0	0	0	4	9	5
17938	0.05109	ENSBTAG00000043161								1	0	0	5.109	0	7	1.80735	-5.109	5.109	0.0281236	0.999912	no	0	1	0	3.34	7	0	15	0	5	0	0	0
3351	0.0507	ENSBTAG00000005288								1	0	0	5.07	0	7	1.80735	-5.07	5.07	0.0274612	0.999912	no	0	1	0	3.22	7	0	11	9	0	0	0	0
2421	0.05063	ENSBTAG00000003779								1	0	0	5.063	6	0	1.58496	5.063	5.063	0.0168897	0.999912	no	0	1	0	2.89	0	6	0	0	0	9	2	6
17879	0.05032	ENSBTAG00000043049								1	0	0	5.032	0	6	1.58496	-5.032	5.032	0.0317541	0.999912	no	0	1	0	3.16	6	0	12	0	7	0	0	0
19932	0.05015	ENSBTAG00000046744								1	0	0	5.015	6	0	1.58496	5.015	5.015	0.0165583	0.999912	no	0	1	0	2.78	0	6	0	0	0	7	6	4
3315	0.04946	ENSBTAG00000005228								1	0	0	4.946	0	6	1.58496	-4.946	4.946	0.072431	0.999912	no	0	1	0	2.98	6	0	18	0	0	0	0	0
13577	0.04946	ENSBTAG00000021706								1	0	0	4.946	0	6	1.58496	-4.946	4.946	0.072431	0.999912	no	0	1	0	2.98	6	0	18	0	0	0	0	0
19725	0.04892	ENSBTAG00000046322								1	0	0	4.892	5	0	1.32193	4.892	4.892	0.0475208	0.999912	no	0	1	0	2.56	0	5	0	0	0	8	0	8
5821	0.04783	ENSBTAG00000009266								1	0	0	4.783	5	0	1.32193	4.783	4.783	0.058314	0.999912	no	0	1	0	2.38	0	5	0	0	0	7	0	8
6324	0.04782	ENSBTAG00000010082								1	0	0	4.782	5	0	1.32193	4.782	4.782	0.0575044	0.999912	no	0	1	0	2.37	0	5	0	0	0	0	7	8
24666	0.04746	ENSBTAG00000052375								1	0	0	4.746	5	0	1.32193	4.746	4.746	0.0370659	0.999912	no	0	1	0	2.31	0	5	0	0	0	3	2	9
25762	0.0473	ENSBTAG00000053471								1	0	0	4.73	0	5	1.32193	-4.73	4.73	0.0357328	0.999912	no	0	1	0	2.56	5	0	1	4	11	0	0	0
1803	0.04709	ENSBTAG00000002817								1	0	0	4.709	5	0	1.32193	4.709	4.709	0.0673268	0.999912	no	0	1	0	2.25	0	5	0	0	0	0	4	10
4930	0.04701	ENSBTAG00000007826								1	0	0	4.701	5	0	1.32193	4.701	4.701	0.0384822	0.999912	no	0	1	0	2.24	0	5	0	0	0	6	6	2
3069	0.04674	ENSBTAG00000004862								1	0	0	4.674	5	0	1.32193	4.674	4.674	0.0702535	0.999912	no	0	1	0	2.19	0	5	0	0	0	6	8	0
18191	0.04665	ENSBTAG00000043589								1	0	0	4.665	0	5	1.32193	-4.665	4.665	0.0753256	0.999912	no	0	1	0	2.45	5	0	14	0	1	0	0	0
8233	0.04661	ENSBTAG00000013103								1	0	0	4.661	66	2	5.08746	4.661	4.661	0.0655488	0.999912	no	1	1	0	34.24	2	66	0	1	6	0	15	182
9386	0.04656	ENSBTAG00000014968								1	0	0	4.656	4	0	1	4.656	4.656	0.073238	0.999912	no	0	1	0	2.17	0	4	0	0	0	4	9	0
17617	0.04637	ENSBTAG00000042555								1	0	0	4.637	0	5	1.32193	-4.637	4.637	0.0352486	0.999912	no	0	1	0	2.39	5	0	5	6	3	0	0	0
5582	0.04633	ENSBTAG00000008876								1	0	0	4.633	4	0	1	4.633	4.633	0.0452475	0.999912	no	0	1	0	2.14	0	4	0	0	0	4	2	6
1484	0.04601	ENSBTAG00000002309								1	0	0	4.601	4	0	1	4.601	4.601	0.0459409	0.999912	no	0	1	0	2.09	0	4	0	0	0	3	4	5
7441	0.04585	ENSBTAG00000011873								1	0	0	4.585	4	0	1	4.585	4.585	0.08144	0.999912	no	0	1	0	2.07	0	4	0	0	0	7	6	0
9700	0.04577	ENSBTAG00000015419								1	0	0	4.577	4	0	1	4.577	4.577	0.050092	0.999912	no	0	1	0	2.05	0	4	0	0	0	4	6	2
11804	0.04568	ENSBTAG00000018882								1	0	0	4.568	4	0	1	4.568	4.568	0.134109	0.999912	no	0	1	0	2.05	0	4	0	0	0	12	0	0
26504	0.04568	ENSBTAG00000054213								1	0	0	4.568	4	0	1	4.568	4.568	0.134109	0.999912	no	0	1	0	2.05	0	4	0	0	0	12	0	0
17942	0.04546	ENSBTAG00000043165								1	0	0	4.546	4	0	1	4.546	4.546	0.0876417	0.999912	no	0	1	0	2.02	0	4	0	0	0	7	0	5
15342	0.0453	ENSBTAG00000031186								1	0	0	4.53	4	0	1	4.53	4.53	0.0897474	0.999912	no	0	1	0	1.98	0	4	0	0	0	0	8	4
20790	0.0453	ENSBTAG00000048499								1	0	0	4.53	4	0	1	4.53	4.53	0.0605863	0.999912	no	0	1	0	2	0	4	0	0	0	7	1	4
7194	0.04517	ENSBTAG00000011490								1	0	0	4.517	4	0	1	4.517	4.517	0.0631379	0.999912	no	0	1	0	1.98	0	4	0	0	0	3	1	8
3453	0.04474	ENSBTAG00000005454								1	0	0	4.474	4	0	1	4.474	4.474	0.099776	0.999912	no	0	1	0	1.91	0	4	0	0	0	0	3	9
13697	0.04465	ENSBTAG00000021887								1	0	0	4.465	0	8	2	-4.465	4.465	0.0325505	0.999912	no	0	1	0	4.34	8	0	0	4	21	1	0	0
8306	0.04463	ENSBTAG00000013210								1	0	0	4.463	4	0	1	4.463	4.463	0.0677343	0.999912	no	0	1	0	1.9	0	4	0	0	0	1	4	6
3994	0.04443	ENSBTAG00000006352								1	0	0	4.443	0	4	1	-4.443	4.443	0.143737	0.999912	no	0	1	0	2.1	4	0	13	0	0	0	0	0
18214	0.04443	ENSBTAG00000043634								1	0	0	4.443	0	4	1	-4.443	4.443	0.143737	0.999912	no	0	1	0	2.1	4	0	13	0	0	0	0	0
22032	0.04443	ENSBTAG00000049741								1	0	0	4.443	0	4	1	-4.443	4.443	0.143737	0.999912	no	0	1	0	2.1	4	0	13	0	0	0	0	0
13710	0.04442	ENSBTAG00000021911								1	0	0	4.442	7	0	1.80735	4.442	4.442	0.0351679	0.999912	no	0	1	0	3.78	0	7	0	1	0	10	0	12
7528	0.04426	ENSBTAG00000012002								1	0	0	4.426	4	0	1	4.426	4.426	0.104502	0.999912	no	0	1	0	1.85	0	4	0	0	0	0	6	5
22496	0.04423	ENSBTAG00000050205								1	0	0	4.423	0	4	1	-4.423	4.423	0.0953605	0.999912	no	0	1	0	2.07	4	0	9	3	0	0	0	0
3350	0.04421	ENSBTAG00000005287								1	0	0	4.421	0	8	2	-4.421	4.421	0.0356367	0.999912	no	0	1	0	4.22	8	0	19	0	5	1	0	0
26037	0.0441	ENSBTAG00000053746								1	0	0	4.41	4	0	1	4.41	4.41	0.108385	0.999912	no	0	1	0	1.84	0	4	0	0	0	7	0	4
11741	0.04387	ENSBTAG00000018778								1	0	0	4.387	4	0	1	4.387	4.387	0.116248	0.999912	no	0	1	0	1.81	0	4	0	0	0	9	2	0
19257	0.04387	ENSBTAG00000045371								1	0	0	4.387	4	0	1	4.387	4.387	0.116248	0.999912	no	0	1	0	1.81	0	4	0	0	0	9	2	0
16778	0.04383	ENSBTAG00000038702								1	0	0	4.383	4	0	1	4.383	4.383	0.167355	0.999912	no	0	1	0	1.8	0	4	0	0	0	0	0	11
7388	0.04379	ENSBTAG00000011803								1	0	0	4.379	3	0	0.584963	4.379	4.379	0.0797102	0.999912	no	0	1	0	1.8	0	3	0	0	0	3	1	6
6408	0.04349	ENSBTAG00000010223								1	0	0	4.349	7	0	1.80735	4.349	4.349	0.0443178	0.999912	no	0	1	0	3.6	0	7	1	0	0	17	4	0
4143	0.04341	ENSBTAG00000006582								1	0	0	4.341	3	0	0.584963	4.341	4.341	0.175352	0.999912	no	0	1	0	1.74	0	3	0	0	0	0	10	0
19481	0.04336	ENSBTAG00000045795								1	0	0	4.336	3	0	0.584963	4.336	4.336	0.0851709	0.999912	no	0	1	0	1.74	0	3	0	0	0	1	3	6
1682	0.04332	ENSBTAG00000002632								1	0	0	4.332	0	4	1	-4.332	4.332	0.163811	0.999912	no	0	1	0	1.95	4	0	0	0	12	0	0	0
11104	0.04328	ENSBTAG00000017715								1	0	0	4.328	7	0	1.80735	4.328	4.328	0.0219873	0.999912	no	0	1	0	3.5	0	7	0	1	0	8	4	9
3904	0.04322	ENSBTAG00000006188								1	0	0	4.322	0	4	1	-4.322	4.322	0.110901	0.999912	no	0	1	0	1.94	4	0	6	0	5	0	0	0
3167	0.04318	ENSBTAG00000005005								1	0	0	4.318	0	4	1	-4.318	4.318	0.166602	0.999912	no	0	1	0	1.93	4	0	12	0	0	0	0	0
19405	0.04297	ENSBTAG00000045628								1	0	0	4.297	3	0	0.584963	4.297	4.297	0.126292	0.999912	no	0	1	0	1.69	0	3	0	0	0	0	5	5
8825	0.04279	ENSBTAG00000014083								1	0	0	4.279	3	0	0.584963	4.279	4.279	0.129771	0.999912	no	0	1	0	1.67	0	3	0	0	0	0	6	4
21360	0.04278	ENSBTAG00000049069								1	0	0	4.278	0	4	1	-4.278	4.278	0.129759	0.999912	no	0	1	0	1.87	4	0	11	1	0	0	0	0
6185	0.04271	ENSBTAG00000009844								1	0	0	4.271	0	4	1	-4.271	4.271	0.174736	0.999912	no	0	1	0	1.84	4	0	0	11	0	0	0	0
12398	0.04271	ENSBTAG00000019811								1	0	0	4.271	0	4	1	-4.271	4.271	0.174736	0.999912	no	0	1	0	1.84	4	0	0	11	0	0	0	0
2187	0.04267	ENSBTAG00000003409								1	0	0	4.267	3	0	0.584963	4.267	4.267	0.136745	0.999912	no	0	1	0	1.66	0	3	0	0	0	8	0	2
21339	0.04261	ENSBTAG00000049048								1	0	0	4.261	3	0	0.584963	4.261	4.261	0.134911	0.999912	no	0	1	0	1.66	0	3	0	0	0	7	0	3
14058	0.04257	ENSBTAG00000023891								1	0	0	4.257	0	4	1	-4.257	4.257	0.120036	0.999912	no	0	1	0	1.84	4	0	7	4	0	0	0	0
1221	0.04246	ENSBTAG00000001900								1	0	0	4.246	3	0	0.584963	4.246	4.246	0.137625	0.999912	no	0	1	0	1.64	0	3	0	0	0	3	0	6
22478	0.04236	ENSBTAG00000050187								1	0	0	4.236	3	0	0.584963	4.236	4.236	0.148657	0.999912	no	0	1	0	1.63	0	3	0	0	0	1	0	9
13630	0.04231	ENSBTAG00000021786								1	0	0	4.231	3	0	0.584963	4.231	4.231	0.197763	0.999912	no	0	1	0	1.62	0	3	0	0	0	0	0	10
21287	0.04231	ENSBTAG00000048996								1	0	0	4.231	3	0	0.584963	4.231	4.231	0.197763	0.999912	no	0	1	0	1.62	0	3	0	0	0	0	0	10
25780	0.04231	ENSBTAG00000053489								1	0	0	4.231	3	0	0.584963	4.231	4.231	0.197763	0.999912	no	0	1	0	1.62	0	3	0	0	0	0	0	10
6555	0.04224	ENSBTAG00000010457								1	0	0	4.224	3	0	0.584963	4.224	4.224	0.150554	0.999912	no	0	1	0	1.6	0	3	0	0	0	0	9	1
7114	0.04218	ENSBTAG00000011367								1	0	0	4.218	0	3	0.584963	-4.218	4.218	0.126266	0.999912	no	0	1	0	1.79	3	0	6	4	0	0	0	0
8327	0.04212	ENSBTAG00000013241								1	0	0	4.212	3	0	0.584963	4.212	4.212	0.153022	0.999912	no	0	1	0	1.6	0	3	0	0	0	0	1	9
24483	0.04212	ENSBTAG00000052192								1	0	0	4.212	3	0	0.584963	4.212	4.212	0.153022	0.999912	no	0	1	0	1.6	0	3	0	0	0	0	1	9
25036	0.04212	ENSBTAG00000052745								1	0	0	4.212	3	0	0.584963	4.212	4.212	0.153022	0.999912	no	0	1	0	1.6	0	3	0	0	0	0	1	9
10150	0.04206	ENSBTAG00000016165								1	0	0	4.206	3	0	0.584963	4.206	4.206	0.144781	0.999912	no	0	1	0	1.59	0	3	0	0	0	7	3	0
9	0.04202	ENSBTAG00000000015								1	0	0	4.202	10	0	2.32193	4.202	4.202	0.0332843	0.999912	no	0	1	0	5.25	0	10	0	1	0	4	26	0
25734	0.04198	ENSBTAG00000053443								1	0	0	4.198	3	0	0.584963	4.198	4.198	0.108317	0.999912	no	0	1	0	1.58	0	3	0	0	0	1	2	6
2255	0.04195	ENSBTAG00000003515								1	0	0	4.195	0	4	1	-4.195	4.195	0.190782	0.999912	no	0	1	0	1.77	4	0	0	0	11	0	0	0
15757	0.04195	ENSBTAG00000032944								1	0	0	4.195	0	4	1	-4.195	4.195	0.190782	0.999912	no	0	1	0	1.77	4	0	0	0	11	0	0	0
26618	0.04195	ENSBTAG00000054327								1	0	0	4.195	0	4	1	-4.195	4.195	0.190782	0.999912	no	0	1	0	1.77	4	0	0	0	11	0	0	0
23410	0.04189	ENSBTAG00000051119								1	0	0	4.189	0	3	0.584963	-4.189	4.189	0.13859	0.999912	no	0	1	0	1.77	3	0	2	0	8	0	0	0
11911	0.04186	ENSBTAG00000019052								1	0	0	4.186	0	3	0.584963	-4.186	4.186	0.134666	0.999912	no	0	1	0	1.76	3	0	4	0	6	0	0	0
25201	0.04186	ENSBTAG00000052910								1	0	0	4.186	0	3	0.584963	-4.186	4.186	0.134666	0.999912	no	0	1	0	1.76	3	0	4	0	6	0	0	0
27463	0.04184	ENSBTAG00000055172								1	0	0	4.184	0	3	0.584963	-4.184	4.184	0.132276	0.999912	no	0	1	0	1.74	3	0	0	5	5	0	0	0
21039	0.04182	ENSBTAG00000048748								1	0	0	4.182	0	3	0.584963	-4.182	4.182	0.13688	0.999912	no	0	1	0	1.76	3	0	7	0	3	0	0	0
4798	0.0418	ENSBTAG00000007616								1	0	0	4.18	0	4	1	-4.18	4.18	0.193851	0.999912	no	0	1	0	1.75	4	0	11	0	0	0	0	0
14320	0.0418	ENSBTAG00000025340								1	0	0	4.18	0	4	1	-4.18	4.18	0.193851	0.999912	no	0	1	0	1.75	4	0	11	0	0	0	0	0
17034	0.0418	ENSBTAG00000039531								1	0	0	4.18	0	4	1	-4.18	4.18	0.193851	0.999912	no	0	1	0	1.75	4	0	11	0	0	0	0	0
8966	0.04174	ENSBTAG00000014315								1	0	0	4.174	3	0	0.584963	4.174	4.174	0.15082	0.999912	no	0	1	0	1.55	0	3	0	0	0	0	3	6
9241	0.04171	ENSBTAG00000014737								1	0	0	4.171	3	0	0.584963	4.171	4.171	0.104023	0.999912	no	0	1	0	1.55	0	3	0	0	0	3	4	2
17373	0.04171	ENSBTAG00000042091								1	0	0	4.171	0	7	1.80735	-4.171	4.171	0.0499948	0.999912	no	0	1	0	3.54	7	0	0	10	11	0	0	1
12908	0.04161	ENSBTAG00000020601								1	0	0	4.161	0	7	1.80735	-4.161	4.161	0.0513282	0.999912	no	0	1	0	3.53	7	0	0	7	13	0	0	1
12255	0.04159	ENSBTAG00000019574								1	0	0	4.159	0	3	0.584963	-4.159	4.159	0.142712	0.999912	no	0	1	0	1.7	3	0	0	8	2	0	0	0
2450	0.04157	ENSBTAG00000003826								1	0	0	4.157	3	0	0.584963	4.157	4.157	0.152786	0.999912	no	0	1	0	1.53	0	3	0	0	0	4	5	0
8719	0.04157	ENSBTAG00000013920								1	0	0	4.157	3	0	0.584963	4.157	4.157	0.152786	0.999912	no	0	1	0	1.53	0	3	0	0	0	4	5	0
5059	0.04155	ENSBTAG00000008036								1	0	0	4.155	3	0	0.584963	4.155	4.155	0.153313	0.999912	no	0	1	0	1.53	0	3	0	0	0	0	4	5
13466	0.04141	ENSBTAG00000021517								1	0	0	4.141	0	3	0.584963	-4.141	4.141	0.140917	0.999912	no	0	1	0	1.69	3	0	0	6	4	0	0	0
2112	0.04136	ENSBTAG00000003304								1	0	0	4.136	0	3	0.584963	-4.136	4.136	0.154693	0.999912	no	0	1	0	1.7	3	0	9	1	0	0	0	0
25009	0.04135	ENSBTAG00000052718								1	0	0	4.135	3	0	0.584963	4.135	4.135	0.157074	0.999912	no	0	1	0	1.51	0	3	0	0	0	0	5	4
17081	0.04114	ENSBTAG00000039686								1	0	0	4.114	0	3	0.584963	-4.114	4.114	0.145839	0.999912	no	0	1	0	1.66	3	0	6	4	0	0	0	0
18350	0.04097	ENSBTAG00000043848								1	0	0	4.097	0	3	0.584963	-4.097	4.097	0.151015	0.999912	no	0	1	0	1.63	3	0	0	7	3	0	0	0
10842	0.04095	ENSBTAG00000017271								1	0	0	4.095	3	0	0.584963	4.095	4.095	0.168952	0.999912	no	0	1	0	1.47	0	3	0	0	0	0	7	2
24796	0.04092	ENSBTAG00000052505								1	0	0	4.092	0	3	0.584963	-4.092	4.092	0.156069	0.999912	no	0	1	0	1.65	3	0	8	1	0	0	0	0
4969	0.04081	ENSBTAG00000007890								1	0	0	4.081	3	0	0.584963	4.081	4.081	0.17847	0.999912	no	0	1	0	1.46	0	3	0	0	0	8	1	0
22979	0.04078	ENSBTAG00000050688								1	0	0	4.078	3	0	0.584963	4.078	4.078	0.170229	0.999912	no	0	1	0	1.46	0	3	0	0	0	3	0	5
9137	0.04075	ENSBTAG00000014576								1	0	0	4.075	5	0	1.32193	4.075	4.075	0.0455354	0.999912	no	0	1	0	2.94	0	5	0	1	0	3	11	2
10305	0.04072	ENSBTAG00000016399								1	0	0	4.072	3	0	0.584963	4.072	4.072	0.173917	0.999912	no	0	1	0	1.45	0	3	0	0	0	2	0	6
13415	0.04072	ENSBTAG00000021433								1	0	0	4.072	3	0	0.584963	4.072	4.072	0.173917	0.999912	no	0	1	0	1.45	0	3	0	0	0	2	0	6
22114	0.04062	ENSBTAG00000049823								1	0	0	4.062	3	0	0.584963	4.062	4.062	0.129123	0.999912	no	0	1	0	1.44	0	3	0	0	0	4	1	3
2474	0.04061	ENSBTAG00000003865								1	0	0	4.061	3	0	0.584963	4.061	4.061	0.234764	0.999912	no	0	1	0	1.44	0	3	0	0	0	0	0	9
15042	0.04061	ENSBTAG00000030073								1	0	0	4.061	3	0	0.584963	4.061	4.061	0.234764	0.999912	no	0	1	0	1.44	0	3	0	0	0	0	0	9
22420	0.04061	ENSBTAG00000050129								1	0	0	4.061	3	0	0.584963	4.061	4.061	0.234764	0.999912	no	0	1	0	1.44	0	3	0	0	0	0	0	9
7804	0.04059	ENSBTAG00000012436								1	0	0	4.059	0	3	0.584963	-4.059	4.059	0.159294	0.999912	no	0	1	0	1.61	3	0	0	2	7	0	0	0
17538	0.04059	ENSBTAG00000042418								1	0	0	4.059	0	3	0.584963	-4.059	4.059	0.159294	0.999912	no	0	1	0	1.61	3	0	0	2	7	0	0	0
5680	0.04056	ENSBTAG00000009046								1	0	0	4.056	3	0	0.584963	4.056	4.056	0.130132	0.999912	no	0	1	0	1.44	0	3	0	0	0	3	1	4
898	0.04043	ENSBTAG00000001404								1	0	0	4.043	0	3	0.584963	-4.043	4.043	0.223067	0.999912	no	0	1	0	1.59	3	0	0	0	10	0	0	0
24242	0.04043	ENSBTAG00000051951								1	0	0	4.043	0	3	0.584963	-4.043	4.043	0.223067	0.999912	no	0	1	0	1.59	3	0	0	0	10	0	0	0
26062	0.0404	ENSBTAG00000053771								1	0	0	4.04	3	0	0.584963	4.04	4.04	0.186959	0.999912	no	0	1	0	1.42	0	3	0	0	0	0	1	8
7939	0.04039	ENSBTAG00000012656								1	0	0	4.039	0	3	0.584963	-4.039	4.039	0.173491	0.999912	no	0	1	0	1.59	3	0	1	0	8	0	0	0
6529	0.04036	ENSBTAG00000010411								1	0	0	4.036	3	0	0.584963	4.036	4.036	0.128397	0.999912	no	0	1	0	1.41	0	3	0	0	0	3	2	3
22189	0.0403	ENSBTAG00000049898								1	0	0	4.03	3	0	0.584963	4.03	4.03	0.13093	0.999912	no	0	1	0	1.41	0	3	0	0	0	2	2	4
8176	0.04028	ENSBTAG00000013015								1	0	0	4.028	0	3	0.584963	-4.028	4.028	0.226337	0.999912	no	0	1	0	1.58	3	0	9	0	0	0	0	0
26024	0.04028	ENSBTAG00000053733								1	0	0	4.028	0	3	0.584963	-4.028	4.028	0.226337	0.999912	no	0	1	0	1.58	3	0	9	0	0	0	0	0
4220	0.04027	ENSBTAG00000006692								1	0	0	4.027	3	0	0.584963	4.027	4.027	0.180582	0.999912	no	0	1	0	1.41	0	3	0	0	0	6	3	0
4627	0.04015	ENSBTAG00000007352								1	0	0	4.015	3	0	0.584963	4.015	4.015	0.13208	0.999912	no	0	1	0	1.39	0	3	0	0	0	3	3	2
17974	0.03997	ENSBTAG00000043226								1	0	0	3.997	3	0	0.584963	3.997	3.997	0.18699	0.999912	no	0	1	0	1.37	0	3	0	0	0	0	3	5
5562	0.03979	ENSBTAG00000008842								1	0	0	3.979	0	3	0.584963	-3.979	3.979	0.185454	0.999912	no	0	1	0	1.52	3	0	8	1	0	0	0	0
24508	0.03959	ENSBTAG00000052217								1	0	0	3.959	2769	178	10.525	3.959	3.959	0.000776296	0.999912	no	2	1	0	1473.54	178	2769	273	86	175	6963	887	457
20669	0.0395	ENSBTAG00000048378								1	0	0	3.95	0	3	0.584963	-3.95	3.95	0.243519	0.999912	no	0	1	0	1.47	3	0	0	9	0	0	0	0
25585	0.03943	ENSBTAG00000053294								1	0	0	3.943	3	0	0.584963	3.943	3.943	0.201128	0.999912	no	0	1	0	1.32	0	3	0	0	0	2	6	0
22734	0.03934	ENSBTAG00000050443								1	0	0	3.934	0	3	0.584963	-3.934	3.934	0.187226	0.999912	no	0	1	0	1.46	3	0	0	7	2	0	0	0
22407	0.03931	ENSBTAG00000050116								1	0	0	3.931	0	3	0.584963	-3.931	3.931	0.188723	0.999912	no	0	1	0	1.47	3	0	7	1	0	0	0	0
4870	0.0393	ENSBTAG00000007732								1	0	0	3.93	0	3	0.584963	-3.93	3.93	0.187965	0.999912	no	0	1	0	1.45	3	0	2	7	0	0	0	0
13288	0.0393	ENSBTAG00000021215								1	0	0	3.93	3	0	0.584963	3.93	3.93	0.20397	0.999912	no	0	1	0	1.31	0	3	0	0	0	0	6	2
6861	0.03925	ENSBTAG00000010961								1	0	0	3.925	5	0	1.32193	3.925	3.925	0.0542678	0.999912	no	0	1	0	2.66	0	5	0	1	0	3	8	4
10717	0.03916	ENSBTAG00000017073								1	0	0	3.916	3	0	0.584963	3.916	3.916	0.268513	0.999912	no	0	1	0	1.3	0	3	0	0	0	8	0	0
21548	0.03908	ENSBTAG00000049257								1	0	0	3.908	3	0	0.584963	3.908	3.908	0.215398	0.999912	no	0	1	0	1.3	0	3	0	0	0	7	0	1
4911	0.03906	ENSBTAG00000007798								1	0	0	3.906	0	3	0.584963	-3.906	3.906	0.188786	0.999912	no	0	1	0	1.44	3	0	4	4	0	0	0	0
25593	0.03906	ENSBTAG00000053302								1	0	0	3.906	0	6	1.58496	-3.906	3.906	0.0870438	0.999912	no	0	1	0	2.98	6	0	15	2	0	0	1	0
8420	0.03896	ENSBTAG00000013395								1	0	0	3.896	5	0	1.32193	3.896	3.896	0.0597463	0.999912	no	0	1	0	2.63	0	5	0	1	0	9	3	3
790	0.03894	ENSBTAG00000001207								1	0	0	3.894	2	0	0	3.894	3.894	0.210225	0.999912	no	0	1	0	1.28	0	2	0	0	0	4	0	3
9463	0.03888	ENSBTAG00000015080								1	0	0	3.888	2	0	0	3.888	3.888	0.21172	0.999912	no	0	1	0	1.28	0	2	0	0	0	3	0	4
256	0.03881	ENSBTAG00000000397								1	0	0	3.881	0	3	0.584963	-3.881	3.881	0.196383	0.999912	no	0	1	0	1.42	3	0	6	2	0	0	0	0
9196	0.03874	ENSBTAG00000014666								1	0	0	3.874	2	0	0	3.874	3.874	0.222867	0.999912	no	0	1	0	1.27	0	2	0	0	0	1	0	6
11551	0.03874	ENSBTAG00000018442								1	0	0	3.874	2	0	0	3.874	3.874	0.222867	0.999912	no	0	1	0	1.27	0	2	0	0	0	1	0	6
22992	0.03874	ENSBTAG00000050701								1	0	0	3.874	2	0	0	3.874	3.874	0.222867	0.999912	no	0	1	0	1.27	0	2	0	0	0	1	0	6
7316	0.03873	ENSBTAG00000011680								1	0	0	3.873	5	0	1.32193	3.873	3.873	0.0716426	0.999912	no	0	1	0	2.58	0	5	0	1	0	1	3	11
7488	0.03872	ENSBTAG00000011938								1	0	0	3.872	0	3	0.584963	-3.872	3.872	0.261832	0.999912	no	0	1	0	1.42	3	0	0	0	8	0	0	0
16228	0.03872	ENSBTAG00000036349								1	0	0	3.872	0	3	0.584963	-3.872	3.872	0.261832	0.999912	no	0	1	0	1.42	3	0	0	0	8	0	0	0
22129	0.03872	ENSBTAG00000049838								1	0	0	3.872	0	3	0.584963	-3.872	3.872	0.261832	0.999912	no	0	1	0	1.42	3	0	0	0	8	0	0	0
27395	0.03872	ENSBTAG00000055104								1	0	0	3.872	0	3	0.584963	-3.872	3.872	0.261832	0.999912	no	0	1	0	1.42	3	0	0	0	8	0	0	0
10275	0.03868	ENSBTAG00000016348								1	0	0	3.868	3	0	0.584963	3.868	3.868	0.279917	0.999912	no	0	1	0	1.26	0	3	0	0	0	0	0	8
22705	0.03868	ENSBTAG00000050414								1	0	0	3.868	3	0	0.584963	3.868	3.868	0.279917	0.999912	no	0	1	0	1.26	0	3	0	0	0	0	0	8
14264	0.03864	ENSBTAG00000025071								1	0	0	3.864	0	3	0.584963	-3.864	3.864	0.200849	0.999912	no	0	1	0	1.41	3	0	3	0	5	0	0	0
4568	0.03858	ENSBTAG00000007244								1	0	0	3.858	0	3	0.584963	-3.858	3.858	0.265339	0.999912	no	0	1	0	1.4	3	0	8	0	0	0	0	0
14589	0.03858	ENSBTAG00000027013								1	0	0	3.858	0	3	0.584963	-3.858	3.858	0.265339	0.999912	no	0	1	0	1.4	3	0	8	0	0	0	0	0
26739	0.03858	ENSBTAG00000054448								1	0	0	3.858	0	3	0.584963	-3.858	3.858	0.265339	0.999912	no	0	1	0	1.4	3	0	8	0	0	0	0	0
784	0.03857	ENSBTAG00000001195								1	0	0	3.857	2	0	0	3.857	3.857	0.171244	0.999912	no	0	1	0	1.25	0	2	0	0	0	2	1	4
13256	0.03857	ENSBTAG00000021168								1	0	0	3.857	2	0	0	3.857	3.857	0.171244	0.999912	no	0	1	0	1.25	0	2	0	0	0	2	1	4
22876	0.03857	ENSBTAG00000050585								1	0	0	3.857	0	3	0.584963	-3.857	3.857	0.211431	0.999912	no	0	1	0	1.4	3	0	7	0	1	0	0	0
22909	0.03857	ENSBTAG00000050618								1	0	0	3.857	2	0	0	3.857	3.857	0.171244	0.999912	no	0	1	0	1.25	0	2	0	0	0	2	1	4
23432	0.03857	ENSBTAG00000051141								1	0	0	3.857	0	3	0.584963	-3.857	3.857	0.211431	0.999912	no	0	1	0	1.4	3	0	7	0	1	0	0	0
2797	0.03854	ENSBTAG00000004401								1	0	0	3.854	3	0	0.584963	3.854	3.854	0.221466	0.999912	no	0	1	0	1.25	0	3	0	0	0	6	2	0
14702	0.03854	ENSBTAG00000027770								1	0	0	3.854	3	0	0.584963	3.854	3.854	0.221466	0.999912	no	0	1	0	1.25	0	3	0	0	0	6	2	0
3397	0.03846	ENSBTAG00000005359								1	0	0	3.846	2	0	0	3.846	3.846	0.173315	0.999912	no	0	1	0	1.24	0	2	0	0	0	4	2	1
10868	0.03839	ENSBTAG00000017318								1	0	0	3.839	0	3	0.584963	-3.839	3.839	0.204388	0.999912	no	0	1	0	1.38	3	0	0	3	5	0	0	0
25182	0.03839	ENSBTAG00000052891								1	0	0	3.839	0	3	0.584963	-3.839	3.839	0.204388	0.999912	no	0	1	0	1.38	3	0	0	3	5	0	0	0
6403	0.03826	ENSBTAG00000010215								1	0	0	3.826	2	0	0	3.826	3.826	0.177526	0.999912	no	0	1	0	1.22	0	2	0	0	0	1	2	4
343	0.03824	ENSBTAG00000000535								1	0	0	3.824	0	3	0.584963	-3.824	3.824	0.273052	0.999912	no	0	1	0	1.35	3	0	0	8	0	0	0	0
15496	0.03824	ENSBTAG00000031774								1	0	0	3.824	5	0	1.32193	3.824	3.824	0.0997503	0.999912	no	0	1	0	2.56	0	5	1	0	0	8	0	6
1126	0.03823	ENSBTAG00000001770								1	0	0	3.823	2	0	0	3.823	3.823	0.22657	0.999912	no	0	1	0	1.22	0	2	0	0	0	4	3	0
14847	0.03823	ENSBTAG00000029771								1	0	0	3.823	2	0	0	3.823	3.823	0.22657	0.999912	no	0	1	0	1.22	0	2	0	0	0	4	3	0
17459	0.03822	ENSBTAG00000042273								1	0	0	3.822	0	5	1.32193	-3.822	3.822	0.0893828	0.999912	no	0	1	0	2.83	5	0	0	7	8	1	0	0
9650	0.03819	ENSBTAG00000015347								1	0	0	3.819	2	0	0	3.819	3.819	0.229425	0.999912	no	0	1	0	1.22	0	2	0	0	0	0	2	5
2928	0.03816	ENSBTAG00000004622								1	0	0	3.816	0	5	1.32193	-3.816	3.816	0.0594285	0.999912	no	0	1	0	2.81	5	0	8	2	5	0	1	0
3154	0.03816	ENSBTAG00000004988								1	0	0	3.816	0	3	0.584963	-3.816	3.816	0.220426	0.999912	no	0	1	0	1.36	3	0	0	1	7	0	0	0
14357	0.03814	ENSBTAG00000025522								1	0	0	3.814	0	5	1.32193	-3.814	3.814	0.109738	0.999912	no	0	1	0	2.83	5	0	1	0	15	0	0	1
5698	0.03807	ENSBTAG00000009075								1	0	0	3.807	0	3	0.584963	-3.807	3.807	0.215303	0.999912	no	0	1	0	1.34	3	0	0	6	2	0	0	0
15398	0.03805	ENSBTAG00000031395								1	0	0	3.805	8	0	2	3.805	3.805	0.0622418	0.999912	no	0	1	0	4.03	0	8	0	1	0	0	15	8
18503	0.03803	ENSBTAG00000044092								1	0	0	3.803	0	3	0.584963	-3.803	3.803	0.21617	0.999912	no	0	1	0	1.33	3	0	2	6	0	0	0	0
21506	0.03803	ENSBTAG00000049215								1	0	0	3.803	0	3	0.584963	-3.803	3.803	0.22341	0.999912	no	0	1	0	1.35	3	0	7	1	0	0	0	0
26593	0.03803	ENSBTAG00000054302								1	0	0	3.803	0	3	0.584963	-3.803	3.803	0.21617	0.999912	no	0	1	0	1.33	3	0	2	6	0	0	0	0
433	0.03795	ENSBTAG00000000667								1	0	0	3.795	2	0	0	3.795	3.795	0.233173	0.999912	no	0	1	0	1.19	0	2	0	0	0	0	3	4
14434	0.03791	ENSBTAG00000026025								1	0	0	3.791	2	0	0	3.791	3.791	0.23401	0.999912	no	0	1	0	1.19	0	2	0	0	0	3	4	0
24592	0.03791	ENSBTAG00000052301								1	0	0	3.791	2	0	0	3.791	3.791	0.23401	0.999912	no	0	1	0	1.19	0	2	0	0	0	3	4	0
24876	0.03791	ENSBTAG00000052585								1	0	0	3.791	2	0	0	3.791	3.791	0.23401	0.999912	no	0	1	0	1.19	0	2	0	0	0	3	4	0
4491	0.03785	ENSBTAG00000007122								1	0	0	3.785	2	0	0	3.785	3.785	0.18634	0.999912	no	0	1	0	1.18	0	2	0	0	0	2	4	1
10056	0.03784	ENSBTAG00000016013								1	0	0	3.784	0	3	0.584963	-3.784	3.784	0.216726	0.999912	no	0	1	0	1.32	3	0	0	4	4	0	0	0
14121	0.03776	ENSBTAG00000024291								1	0	0	3.776	0	3	0.584963	-3.776	3.776	0.218506	0.999912	no	0	1	0	1.31	3	0	4	4	0	0	0	0
4234	0.03759	ENSBTAG00000006716								1	0	0	3.759	2	0	0	3.759	3.759	0.243802	0.999912	no	0	1	0	1.16	0	2	0	0	0	2	5	0
6169	0.03753	ENSBTAG00000009823								1	0	0	3.753	2	0	0	3.753	3.753	0.19953	0.999912	no	0	1	0	1.16	0	2	0	0	0	1	5	1
13226	0.03753	ENSBTAG00000021118								1	0	0	3.753	2	0	0	3.753	3.753	0.19953	0.999912	no	0	1	0	1.16	0	2	0	0	0	1	5	1
8560	0.03748	ENSBTAG00000013635								1	0	0	3.748	0	2	0	-3.748	3.748	0.229381	0.999912	no	0	1	0	1.3	2	0	6	1	0	0	0	0
25104	0.03748	ENSBTAG00000052813								1	0	0	3.748	0	2	0	-3.748	3.748	0.229381	0.999912	no	0	1	0	1.3	2	0	6	1	0	0	0	0
8588	0.03744	ENSBTAG00000013676								1	0	0	3.744	2	0	0	3.744	3.744	0.247353	0.999912	no	0	1	0	1.15	0	2	0	0	0	0	5	2
18962	0.03744	ENSBTAG00000044880								1	0	0	3.744	2	0	0	3.744	3.744	0.247353	0.999912	no	0	1	0	1.15	0	2	0	0	0	0	5	2
11259	0.03725	ENSBTAG00000017983								1	0	0	3.725	2	0	0	3.725	3.725	0.257789	0.999912	no	0	1	0	1.13	0	2	0	0	0	1	6	0
14554	0.03725	ENSBTAG00000026796								1	0	0	3.725	2	0	0	3.725	3.725	0.257789	0.999912	no	0	1	0	1.13	0	2	0	0	0	1	6	0
25137	0.03722	ENSBTAG00000052846								1	0	0	3.722	1	9	2.32193	-3.722	3.722	0.0298252	0.999912	no	0	1	0	4.7	9	1	3	13	11	0	2	0
21691	0.03717	ENSBTAG00000049400								1	0	0	3.717	0	5	1.32193	-3.717	3.717	0.159662	0.999912	no	0	1	0	2.66	5	0	0	0	15	1	0	0
400	0.03689	ENSBTAG00000000616								1	0	0	3.689	2	0	0	3.689	3.689	0.324534	0.999912	no	0	1	0	1.11	0	2	0	0	0	0	7	0
6602	0.03689	ENSBTAG00000010529								1	0	0	3.689	2	0	0	3.689	3.689	0.324534	0.999912	no	0	1	0	1.11	0	2	0	0	0	0	7	0
19940	0.03689	ENSBTAG00000046759								1	0	0	3.689	2	0	0	3.689	3.689	0.324534	0.999912	no	0	1	0	1.11	0	2	0	0	0	0	7	0
5276	0.03687	ENSBTAG00000008380								1	0	0	3.687	0	2	0	-3.687	3.687	0.306837	0.999912	no	0	1	0	1.23	2	0	0	7	0	0	0	0
12525	0.03687	ENSBTAG00000020010								1	0	0	3.687	0	2	0	-3.687	3.687	0.306837	0.999912	no	0	1	0	1.23	2	0	0	7	0	0	0	0
14498	0.03687	ENSBTAG00000026400								1	0	0	3.687	0	2	0	-3.687	3.687	0.306837	0.999912	no	0	1	0	1.23	2	0	0	7	0	0	0	0
19010	0.03687	ENSBTAG00000044956								1	0	0	3.687	0	2	0	-3.687	3.687	0.306837	0.999912	no	0	1	0	1.23	2	0	0	7	0	0	0	0
24824	0.03687	ENSBTAG00000052533								1	0	0	3.687	0	2	0	-3.687	3.687	0.306837	0.999912	no	0	1	0	1.23	2	0	0	7	0	0	0	0
19003	0.03684	ENSBTAG00000044944								1	0	0	3.684	2	0	0	3.684	3.684	0.267767	0.999912	no	0	1	0	1.11	0	2	0	0	0	6	0	1
9174	0.0368	ENSBTAG00000014632								1	0	0	3.68	0	2	0	-3.68	3.68	0.30863	0.999912	no	0	1	0	1.24	2	0	0	0	7	0	0	0
10867	0.0368	ENSBTAG00000017316								1	0	0	3.68	0	2	0	-3.68	3.68	0.30863	0.999912	no	0	1	0	1.24	2	0	0	0	7	0	0	0
13893	0.0368	ENSBTAG00000022807								1	0	0	3.68	0	2	0	-3.68	3.68	0.30863	0.999912	no	0	1	0	1.24	2	0	0	0	7	0	0	0
17272	0.0368	ENSBTAG00000040305								1	0	0	3.68	0	2	0	-3.68	3.68	0.30863	0.999912	no	0	1	0	1.24	2	0	0	0	7	0	0	0
18812	0.0368	ENSBTAG00000044622								1	0	0	3.68	0	2	0	-3.68	3.68	0.30863	0.999912	no	0	1	0	1.24	2	0	0	0	7	0	0	0
23143	0.0368	ENSBTAG00000050852								1	0	0	3.68	0	2	0	-3.68	3.68	0.30863	0.999912	no	0	1	0	1.24	2	0	0	0	7	0	0	0
23660	0.0368	ENSBTAG00000051369								1	0	0	3.68	0	2	0	-3.68	3.68	0.30863	0.999912	no	0	1	0	1.24	2	0	0	0	7	0	0	0
23931	0.0368	ENSBTAG00000051640								1	0	0	3.68	0	2	0	-3.68	3.68	0.30863	0.999912	no	0	1	0	1.24	2	0	0	0	7	0	0	0
10233	0.03676	ENSBTAG00000016283								1	0	0	3.676	2	0	0	3.676	3.676	0.264272	0.999912	no	0	1	0	1.1	0	2	0	0	0	4	0	2
10884	0.03675	ENSBTAG00000017350								1	0	0	3.675	0	2	0	-3.675	3.675	0.253213	0.999912	no	0	1	0	1.24	2	0	1	0	6	0	0	0
22613	0.03674	ENSBTAG00000050322								1	0	0	3.674	4	0	1	3.674	3.674	0.0877281	0.999912	no	0	1	0	2.27	0	4	0	1	0	6	2	5
1902	0.03673	ENSBTAG00000002972								1	0	0	3.673	0	2	0	-3.673	3.673	0.247702	0.999912	no	0	1	0	1.24	2	0	2	0	5	0	0	0
16454	0.03669	ENSBTAG00000037640								1	0	0	3.669	0	2	0	-3.669	3.669	0.246657	0.999912	no	0	1	0	1.23	2	0	4	0	3	0	0	0
4553	0.03667	ENSBTAG00000007220								1	0	0	3.667	0	2	0	-3.667	3.667	0.248201	0.999912	no	0	1	0	1.21	2	0	0	5	2	0	0	0
3932	0.03665	ENSBTAG00000006234								1	0	0	3.665	0	2	0	-3.665	3.665	0.312346	0.999912	no	0	1	0	1.23	2	0	7	0	0	0	0	0
11213	0.03665	ENSBTAG00000017883								1	0	0	3.665	0	2	0	-3.665	3.665	0.312346	0.999912	no	0	1	0	1.23	2	0	7	0	0	0	0	0
12656	0.03665	ENSBTAG00000020223								1	0	0	3.665	0	2	0	-3.665	3.665	0.312346	0.999912	no	0	1	0	1.23	2	0	7	0	0	0	0	0
13213	0.03665	ENSBTAG00000021099								1	0	0	3.665	0	2	0	-3.665	3.665	0.312346	0.999912	no	0	1	0	1.23	2	0	7	0	0	0	0	0
17175	0.03665	ENSBTAG00000040000								1	0	0	3.665	0	2	0	-3.665	3.665	0.312346	0.999912	no	0	1	0	1.23	2	0	7	0	0	0	0	0
19176	0.03665	ENSBTAG00000045243								1	0	0	3.665	0	2	0	-3.665	3.665	0.312346	0.999912	no	0	1	0	1.23	2	0	7	0	0	0	0	0
20785	0.03665	ENSBTAG00000048494								1	0	0	3.665	0	2	0	-3.665	3.665	0.312346	0.999912	no	0	1	0	1.23	2	0	7	0	0	0	0	0
20807	0.03665	ENSBTAG00000048516								1	0	0	3.665	0	2	0	-3.665	3.665	0.312346	0.999912	no	0	1	0	1.23	2	0	7	0	0	0	0	0
22848	0.03665	ENSBTAG00000050557								1	0	0	3.665	0	2	0	-3.665	3.665	0.312346	0.999912	no	0	1	0	1.23	2	0	7	0	0	0	0	0
27388	0.03665	ENSBTAG00000055097								1	0	0	3.665	0	2	0	-3.665	3.665	0.312346	0.999912	no	0	1	0	1.23	2	0	7	0	0	0	0	0
14674	0.0366	ENSBTAG00000027577								1	0	0	3.66	4	0	1	3.66	3.66	0.13479	0.999912	no	0	1	0	2.23	0	4	0	1	0	2	10	0
20531	0.03658	ENSBTAG00000048125								1	0	0	3.658	10	1	2.45943	3.658	3.658	0.0170168	0.999912	no	0	1	0	5.58	1	10	0	2	0	7	9	15
2740	0.03657	ENSBTAG00000004300								1	0	0	3.657	2	0	0	3.657	3.657	0.274449	0.999912	no	0	1	0	1.09	0	2	0	0	0	6	1	0
7923	0.03657	ENSBTAG00000012630								1	0	0	3.657	2	0	0	3.657	3.657	0.274449	0.999912	no	0	1	0	1.09	0	2	0	0	0	6	1	0
16824	0.03657	ENSBTAG00000038869								1	0	0	3.657	2	0	0	3.657	3.657	0.274449	0.999912	no	0	1	0	1.09	0	2	0	0	0	6	1	0
21621	0.03653	ENSBTAG00000049330								1	0	0	3.653	2	0	0	3.653	3.653	0.275413	0.999912	no	0	1	0	1.09	0	2	0	0	0	1	0	5
2557	0.03646	ENSBTAG00000004004								1	0	0	3.646	2	0	0	3.646	3.646	0.335324	0.999912	no	0	1	0	1.08	0	2	0	0	0	0	0	6
12556	0.03646	ENSBTAG00000020056								1	0	0	3.646	2	0	0	3.646	3.646	0.335324	0.999912	no	0	1	0	1.08	0	2	0	0	0	0	0	6
16081	0.03646	ENSBTAG00000034925								1	0	0	3.646	2	0	0	3.646	3.646	0.335324	0.999912	no	0	1	0	1.08	0	2	0	0	0	0	0	6
18758	0.03646	ENSBTAG00000044537								1	0	0	3.646	2	0	0	3.646	3.646	0.335324	0.999912	no	0	1	0	1.08	0	2	0	0	0	0	0	6
11513	0.03641	ENSBTAG00000018390								1	0	0	3.641	0	2	0	-3.641	3.641	0.251455	0.999912	no	0	1	0	1.2	2	0	0	3	4	0	0	0
19936	0.03633	ENSBTAG00000046753								1	0	0	3.633	2	0	0	3.633	3.633	0.221732	0.999912	no	0	1	0	1.07	0	2	0	0	0	2	1	3
3097	0.03625	ENSBTAG00000004903								1	0	0	3.625	2	0	0	3.625	3.625	0.22895	0.999912	no	0	1	0	1.06	0	2	0	0	0	1	1	4
2159	0.03621	ENSBTAG00000003372								1	0	0	3.621	4	0	1	3.621	3.621	0.189966	0.999912	no	0	1	0	2.18	0	4	0	1	0	0	12	0
5321	0.03621	ENSBTAG00000008448								1	0	0	3.621	2	0	0	3.621	3.621	0.277978	0.999912	no	0	1	0	1.06	0	2	0	0	0	4	2	0
16120	0.03621	ENSBTAG00000035171								1	0	0	3.621	2	0	0	3.621	3.621	0.277978	0.999912	no	0	1	0	1.06	0	2	0	0	0	4	2	0
7439	0.03618	ENSBTAG00000011871								1	0	0	3.618	7	1	2	3.618	3.618	0.0355211	0.999912	no	0	1	0	4.01	1	7	1	1	0	2	11	9
15104	0.03617	ENSBTAG00000030282								1	0	0	3.617	2	0	0	3.617	3.617	0.28433	0.999912	no	0	1	0	1.06	0	2	0	0	0	0	1	5
15587	0.03617	ENSBTAG00000032140								1	0	0	3.617	2	0	0	3.617	3.617	0.28433	0.999912	no	0	1	0	1.06	0	2	0	0	0	0	1	5
23034	0.03615	ENSBTAG00000050743								1	0	0	3.615	4	0	1	3.615	3.615	0.0960389	0.999912	no	0	1	0	2.18	0	4	0	1	0	4	6	2
19388	0.03611	ENSBTAG00000045592								1	0	0	3.611	0	2	0	-3.611	3.611	0.216328	0.999912	no	0	1	0	1.18	2	0	1	1	5	0	0	0
7166	0.0361	ENSBTAG00000011445								1	0	0	3.61	0	5	1.32193	-3.61	3.61	0.180848	0.999912	no	0	1	0	2.46	5	0	0	0	14	0	1	0
18978	0.03605	ENSBTAG00000044904								1	0	0	3.605	0	2	0	-3.605	3.605	0.211537	0.999912	no	0	1	0	1.18	2	0	4	1	2	0	0	0
6208	0.03603	ENSBTAG00000009879								1	0	0	3.603	0	4	1	-3.603	3.603	0.12477	0.999912	no	0	1	0	2.43	4	0	0	5	8	0	1	0
25117	0.03603	ENSBTAG00000052826								1	0	0	3.603	0	5	1.32193	-3.603	3.603	0.129646	0.999912	no	0	1	0	2.45	5	0	4	0	10	0	1	0
17831	0.036	ENSBTAG00000042963								1	0	0	3.6	1	8	2.16993	-3.6	3.6	0.0299361	0.999912	no	0	1	0	4.5	8	1	4	15	5	1	1	0
6377	0.03599	ENSBTAG00000010167								1	0	0	3.599	0	4	1	-3.599	3.599	0.130179	0.999912	no	0	1	0	2.41	4	0	0	10	3	0	1	0
3403	0.03586	ENSBTAG00000005370								1	0	0	3.586	4	0	1	3.586	3.586	0.14171	0.999912	no	0	1	0	2.13	0	4	0	1	0	4	8	0
9434	0.03585	ENSBTAG00000015040								1	0	0	3.585	2	0	0	3.585	3.585	0.285966	0.999912	no	0	1	0	1.03	0	2	0	0	0	3	3	0
13324	0.03585	ENSBTAG00000021282								1	0	0	3.585	2	0	0	3.585	3.585	0.285966	0.999912	no	0	1	0	1.03	0	2	0	0	0	3	3	0
20278	0.03585	ENSBTAG00000047543								1	0	0	3.585	4	0	1	3.585	3.585	0.153487	0.999912	no	0	1	0	2.2	0	4	1	0	0	11	1	0
6801	0.03569	ENSBTAG00000010858								1	0	0	3.569	2	0	0	3.569	3.569	0.236899	0.999912	no	0	1	0	1.02	0	2	0	0	0	1	3	2
10431	0.03569	ENSBTAG00000016619								1	0	0	3.569	2	0	0	3.569	3.569	0.236899	0.999912	no	0	1	0	1.02	0	2	0	0	0	1	3	2
26294	0.03566	ENSBTAG00000054003								1	0	0	3.566	12	1	2.70044	3.566	3.566	0.019243	0.999912	no	0	1	0	6.44	1	12	3	0	0	11	4	21
20657	0.0356	ENSBTAG00000048366								1	0	0	3.56	2	0	0	3.56	3.56	0.292338	0.999912	no	0	1	0	1.01	0	2	0	0	0	0	3	3
534	0.03551	ENSBTAG00000000821								1	0	0	3.551	0	2	0	-3.551	3.551	0.277429	0.999912	no	0	1	0	1.13	2	0	0	1	5	0	0	0
21000	0.03551	ENSBTAG00000048709								1	0	0	3.551	0	2	0	-3.551	3.551	0.277429	0.999912	no	0	1	0	1.13	2	0	0	1	5	0	0	0
22740	0.03551	ENSBTAG00000050449								1	0	0	3.551	0	2	0	-3.551	3.551	0.277429	0.999912	no	0	1	0	1.13	2	0	0	1	5	0	0	0
23459	0.03551	ENSBTAG00000051168								1	0	0	3.551	0	2	0	-3.551	3.551	0.277429	0.999912	no	0	1	0	1.13	2	0	0	1	5	0	0	0
1106	0.03547	ENSBTAG00000001739								1	0	0	3.547	2	0	0	3.547	3.547	0.296865	0.999912	no	0	1	0	1	0	2	0	0	0	2	4	0
1167	0.03547	ENSBTAG00000001825								1	0	0	3.547	2	0	0	3.547	3.547	0.296865	0.999912	no	0	1	0	1	0	2	0	0	0	2	4	0
7501	0.03547	ENSBTAG00000011959								1	0	0	3.547	4	0	1	3.547	3.547	0.148616	0.999912	no	0	1	0	2.14	0	4	0	0	1	9	3	0
25923	0.03547	ENSBTAG00000053632								1	0	0	3.547	0	4	1	-3.547	3.547	0.0958376	0.999912	no	0	1	0	2.35	4	0	7	4	2	0	1	0
1549	0.0354	ENSBTAG00000002418								1	0	0	3.54	2	0	0	3.54	3.54	0.249263	0.999912	no	0	1	0	1	0	2	0	0	0	1	4	1
23486	0.0354	ENSBTAG00000051195								1	0	0	3.54	0	2	0	-3.54	3.54	0.280295	0.999912	no	0	1	0	1.12	2	0	5	1	0	0	0	0
5603	0.03535	ENSBTAG00000008910								1	0	0	3.535	0	2	0	-3.535	3.535	0.345468	0.999912	no	0	1	0	1.1	2	0	0	7	0	0	0	0
6360	0.03535	ENSBTAG00000010144								1	0	0	3.535	0	2	0	-3.535	3.535	0.345468	0.999912	no	0	1	0	1.1	2	0	0	7	0	0	0	0
7144	0.03535	ENSBTAG00000011412								1	0	0	3.535	0	2	0	-3.535	3.535	0.345468	0.999912	no	0	1	0	1.1	2	0	0	7	0	0	0	0
15201	0.03535	ENSBTAG00000030599								1	0	0	3.535	0	2	0	-3.535	3.535	0.345468	0.999912	no	0	1	0	1.1	2	0	0	7	0	0	0	0
3548	0.0353	ENSBTAG00000005626								1	0	0	3.53	2	0	0	3.53	3.53	0.301255	0.999912	no	0	1	0	0.99	0	2	0	0	0	0	4	2
21021	0.0353	ENSBTAG00000048730								1	0	0	3.53	2	0	0	3.53	3.53	0.301255	0.999912	no	0	1	0	0.99	0	2	0	0	0	0	4	2
17680	0.03509	ENSBTAG00000042684								1	0	0	3.509	2	0	0	3.509	3.509	0.312071	0.999912	no	0	1	0	0.98	0	2	0	0	0	1	5	0
16790	0.03501	ENSBTAG00000038738								1	0	0	3.501	4	0	1	3.501	3.501	0.121763	0.999912	no	0	1	0	2.02	0	4	0	1	0	1	4	6
921	0.035	ENSBTAG00000001444								1	0	0	3.5	10	1	2.45943	3.5	3.5	0.01916	0.999912	no	0	1	0	5.39	1	10	1	1	0	3	11	15
25970	0.03497	ENSBTAG00000053679								1	0	0	3.497	0	4	1	-3.497	3.497	0.142508	0.999912	no	0	1	0	2.29	4	0	5	7	0	1	0	0
18622	0.03496	ENSBTAG00000044308								1	0	0	3.496	6	0	1.58496	3.496	3.496	0.102516	0.999912	no	0	1	0	3.29	0	6	0	1	0	8	10	0
418	0.03492	ENSBTAG00000000644								1	0	0	3.492	14	1	2.90689	3.492	3.492	0.0062944	0.999912	no	0	1	0	7.43	1	14	0	1	2	9	10	22
16602	0.0349	ENSBTAG00000038159								1	0	0	3.49	4	0	1	3.49	3.49	0.116109	0.999912	no	0	1	0	2	0	4	0	1	0	2	5	4
6048	0.03489	ENSBTAG00000009618								1	0	0	3.489	6	0	1.58496	3.489	3.489	0.0744283	0.999912	no	0	1	0	3.31	0	6	0	1	0	1	8	10
18179	0.03489	ENSBTAG00000043574								1	0	0	3.489	1	8	2.16993	-3.489	3.489	0.0457133	0.999912	no	0	1	0	4.06	8	1	11	7	5	0	2	0
148	0.03484	ENSBTAG00000000226								1	0	0	3.484	0	2	0	-3.484	3.484	0.292528	0.999912	no	0	1	0	1.08	2	0	0	2	4	0	0	0
14283	0.03484	ENSBTAG00000025182								1	0	0	3.484	0	2	0	-3.484	3.484	0.292528	0.999912	no	0	1	0	1.08	2	0	0	2	4	0	0	0
17349	0.03484	ENSBTAG00000040564								1	0	0	3.484	0	2	0	-3.484	3.484	0.292528	0.999912	no	0	1	0	1.08	2	0	0	2	4	0	0	0
22973	0.03482	ENSBTAG00000050682								1	0	0	3.482	0	4	1	-3.482	3.482	0.14953	0.999912	no	0	1	0	2.29	4	0	8	0	4	1	0	0
13514	0.03474	ENSBTAG00000021601								1	0	0	3.474	0	2	0	-3.474	3.474	0.294988	0.999912	no	0	1	0	1.07	2	0	4	2	0	0	0	0
17905	0.03474	ENSBTAG00000043100								1	0	0	3.474	0	2	0	-3.474	3.474	0.294988	0.999912	no	0	1	0	1.07	2	0	4	2	0	0	0	0
2029	0.03467	ENSBTAG00000003171								1	0	0	3.467	2	0	0	3.467	3.467	0.380705	0.999912	no	0	1	0	0.95	0	2	0	0	0	0	6	0
2189	0.03467	ENSBTAG00000003414								1	0	0	3.467	2	0	0	3.467	3.467	0.380705	0.999912	no	0	1	0	0.95	0	2	0	0	0	0	6	0
3056	0.03467	ENSBTAG00000004840								1	0	0	3.467	2	0	0	3.467	3.467	0.380705	0.999912	no	0	1	0	0.95	0	2	0	0	0	0	6	0
3646	0.03467	ENSBTAG00000005776								1	0	0	3.467	2	0	0	3.467	3.467	0.380705	0.999912	no	0	1	0	0.95	0	2	0	0	0	0	6	0
4965	0.03467	ENSBTAG00000007882								1	0	0	3.467	2	0	0	3.467	3.467	0.380705	0.999912	no	0	1	0	0.95	0	2	0	0	0	0	6	0
5874	0.03467	ENSBTAG00000009349								1	0	0	3.467	2	0	0	3.467	3.467	0.380705	0.999912	no	0	1	0	0.95	0	2	0	0	0	0	6	0
6450	0.03467	ENSBTAG00000010293								1	0	0	3.467	2	0	0	3.467	3.467	0.380705	0.999912	no	0	1	0	0.95	0	2	0	0	0	0	6	0
13905	0.03467	ENSBTAG00000022886								1	0	0	3.467	2	0	0	3.467	3.467	0.380705	0.999912	no	0	1	0	0.95	0	2	0	0	0	0	6	0
15651	0.03467	ENSBTAG00000032481								1	0	0	3.467	2	0	0	3.467	3.467	0.380705	0.999912	no	0	1	0	0.95	0	2	0	0	0	0	6	0
16821	0.03467	ENSBTAG00000038858								1	0	0	3.467	2	0	0	3.467	3.467	0.380705	0.999912	no	0	1	0	0.95	0	2	0	0	0	0	6	0
18398	0.03467	ENSBTAG00000043935								1	0	0	3.467	2	0	0	3.467	3.467	0.380705	0.999912	no	0	1	0	0.95	0	2	0	0	0	0	6	0
21048	0.03467	ENSBTAG00000048757								1	0	0	3.467	2	0	0	3.467	3.467	0.380705	0.999912	no	0	1	0	0.95	0	2	0	0	0	0	6	0
1172	0.03457	ENSBTAG00000001830								1	0	0	3.457	0	2	0	-3.457	3.457	0.365398	0.999912	no	0	1	0	1.06	2	0	0	0	6	0	0	0
3237	0.03457	ENSBTAG00000005111								1	0	0	3.457	0	2	0	-3.457	3.457	0.365398	0.999912	no	0	1	0	1.06	2	0	0	0	6	0	0	0
10160	0.03457	ENSBTAG00000016177								1	0	0	3.457	0	2	0	-3.457	3.457	0.365398	0.999912	no	0	1	0	1.06	2	0	0	0	6	0	0	0
10189	0.03457	ENSBTAG00000016225								1	0	0	3.457	0	2	0	-3.457	3.457	0.365398	0.999912	no	0	1	0	1.06	2	0	0	0	6	0	0	0
10738	0.03457	ENSBTAG00000017104								1	0	0	3.457	0	2	0	-3.457	3.457	0.365398	0.999912	no	0	1	0	1.06	2	0	0	0	6	0	0	0
11319	0.03457	ENSBTAG00000018082								1	0	0	3.457	0	2	0	-3.457	3.457	0.365398	0.999912	no	0	1	0	1.06	2	0	0	0	6	0	0	0
11567	0.03457	ENSBTAG00000018467								1	0	0	3.457	0	2	0	-3.457	3.457	0.365398	0.999912	no	0	1	0	1.06	2	0	0	0	6	0	0	0
14424	0.03457	ENSBTAG00000025952								1	0	0	3.457	0	2	0	-3.457	3.457	0.365398	0.999912	no	0	1	0	1.06	2	0	0	0	6	0	0	0
17333	0.03457	ENSBTAG00000040490								1	0	0	3.457	0	2	0	-3.457	3.457	0.365398	0.999912	no	0	1	0	1.06	2	0	0	0	6	0	0	0
19128	0.03457	ENSBTAG00000045154								1	0	0	3.457	0	2	0	-3.457	3.457	0.365398	0.999912	no	0	1	0	1.06	2	0	0	0	6	0	0	0
19633	0.03457	ENSBTAG00000046122								1	0	0	3.457	0	2	0	-3.457	3.457	0.365398	0.999912	no	0	1	0	1.06	2	0	0	0	6	0	0	0
22314	0.03457	ENSBTAG00000050023								1	0	0	3.457	0	4	1	-3.457	3.457	0.168216	0.999912	no	0	1	0	2.26	4	0	0	1	12	1	0	0
20313	0.03455	ENSBTAG00000047616								1	0	0	3.455	4	0	1	3.455	3.455	0.128256	0.999912	no	0	1	0	2.01	0	4	0	0	1	1	7	3
4797	0.03443	ENSBTAG00000007615								1	0	0	3.443	0	4	1	-3.443	3.443	0.171071	0.999912	no	0	1	0	2.23	4	0	12	1	0	0	0	1
6798	0.03443	ENSBTAG00000010850								1	0	0	3.443	0	4	1	-3.443	3.443	0.171071	0.999912	no	0	1	0	2.23	4	0	12	1	0	0	0	1
14155	0.03443	ENSBTAG00000024509								1	0	0	3.443	0	2	0	-3.443	3.443	0.31084	0.999912	no	0	1	0	1.04	2	0	0	5	1	0	0	0
1540	0.03442	ENSBTAG00000002407								1	0	0	3.442	0	2	0	-3.442	3.442	0.369272	0.999912	no	0	1	0	1.05	2	0	6	0	0	0	0	0
2718	0.03442	ENSBTAG00000004272								1	0	0	3.442	0	2	0	-3.442	3.442	0.369272	0.999912	no	0	1	0	1.05	2	0	6	0	0	0	0	0
7002	0.03442	ENSBTAG00000011185								1	0	0	3.442	0	2	0	-3.442	3.442	0.369272	0.999912	no	0	1	0	1.05	2	0	6	0	0	0	0	0
9790	0.03442	ENSBTAG00000015576								1	0	0	3.442	0	2	0	-3.442	3.442	0.369272	0.999912	no	0	1	0	1.05	2	0	6	0	0	0	0	0
13912	0.03442	ENSBTAG00000022917								1	0	0	3.442	0	2	0	-3.442	3.442	0.369272	0.999912	no	0	1	0	1.05	2	0	6	0	0	0	0	0
14200	0.03442	ENSBTAG00000024773								1	0	0	3.442	0	2	0	-3.442	3.442	0.369272	0.999912	no	0	1	0	1.05	2	0	6	0	0	0	0	0
17305	0.03442	ENSBTAG00000040387								1	0	0	3.442	0	2	0	-3.442	3.442	0.369272	0.999912	no	0	1	0	1.05	2	0	6	0	0	0	0	0
21164	0.03442	ENSBTAG00000048873								1	0	0	3.442	0	2	0	-3.442	3.442	0.369272	0.999912	no	0	1	0	1.05	2	0	6	0	0	0	0	0
21498	0.03442	ENSBTAG00000049207								1	0	0	3.442	0	2	0	-3.442	3.442	0.311007	0.999912	no	0	1	0	1.05	2	0	5	0	1	0	0	0
25485	0.03442	ENSBTAG00000053194								1	0	0	3.442	0	2	0	-3.442	3.442	0.369272	0.999912	no	0	1	0	1.05	2	0	6	0	0	0	0	0
21	0.0343	ENSBTAG00000000030								1	0	0	3.43	2	0	0	3.43	3.43	0.386031	0.999912	no	0	1	0	0.93	0	2	0	0	0	6	0	0
2327	0.0343	ENSBTAG00000003616								1	0	0	3.43	2	0	0	3.43	3.43	0.386031	0.999912	no	0	1	0	0.93	0	2	0	0	0	6	0	0
7061	0.0343	ENSBTAG00000011275								1	0	0	3.43	2	0	0	3.43	3.43	0.386031	0.999912	no	0	1	0	0.93	0	2	0	0	0	6	0	0
7083	0.0343	ENSBTAG00000011315								1	0	0	3.43	2	0	0	3.43	3.43	0.386031	0.999912	no	0	1	0	0.93	0	2	0	0	0	6	0	0
10155	0.0343	ENSBTAG00000016170								1	0	0	3.43	2	0	0	3.43	3.43	0.386031	0.999912	no	0	1	0	0.93	0	2	0	0	0	6	0	0
11277	0.0343	ENSBTAG00000018020								1	0	0	3.43	2	0	0	3.43	3.43	0.386031	0.999912	no	0	1	0	0.93	0	2	0	0	0	6	0	0
20409	0.0343	ENSBTAG00000047842								1	0	0	3.43	2	0	0	3.43	3.43	0.386031	0.999912	no	0	1	0	0.93	0	2	0	0	0	6	0	0
27432	0.0343	ENSBTAG00000055141								1	0	0	3.43	2	0	0	3.43	3.43	0.386031	0.999912	no	0	1	0	0.93	0	2	0	0	0	6	0	0
1180	0.03428	ENSBTAG00000001842								1	0	0	3.428	1	7	2	-3.428	3.428	0.0557657	0.999912	no	0	1	0	4.15	7	1	7	13	2	0	0	2
14205	0.03419	ENSBTAG00000024801								1	0	0	3.419	2	0	0	3.419	3.419	0.335162	0.999912	no	0	1	0	0.92	0	2	0	0	0	4	0	1
26840	0.03419	ENSBTAG00000054549								1	0	0	3.419	2	0	0	3.419	3.419	0.335162	0.999912	no	0	1	0	0.92	0	2	0	0	0	4	0	1
26145	0.03414	ENSBTAG00000053854								1	0	0	3.414	4	0	1	3.414	3.414	0.135102	0.999912	no	0	1	0	1.92	0	4	0	1	0	7	2	2
10803	0.03413	ENSBTAG00000017211								1	0	0	3.413	0	2	0	-3.413	3.413	0.310869	0.999912	no	0	1	0	1.02	2	0	0	3	3	0	0	0
19180	0.03413	ENSBTAG00000045249								1	0	0	3.413	0	2	0	-3.413	3.413	0.310869	0.999912	no	0	1	0	1.02	2	0	0	3	3	0	0	0
24182	0.03413	ENSBTAG00000051891								1	0	0	3.413	0	2	0	-3.413	3.413	0.310869	0.999912	no	0	1	0	1.02	2	0	0	3	3	0	0	0
14524	0.03406	ENSBTAG00000026611								1	0	0	3.406	18	2	3.32193	3.406	3.406	0.0255639	0.999912	no	0	1	0	9.88	2	18	5	0	0	48	4	2
5544	0.03401	ENSBTAG00000008814								1	0	0	3.401	2	0	0	3.401	3.401	0.335707	0.999912	no	0	1	0	0.91	0	2	0	0	0	2	0	3
6157	0.03401	ENSBTAG00000009797								1	0	0	3.401	2	0	0	3.401	3.401	0.335707	0.999912	no	0	1	0	0.91	0	2	0	0	0	2	0	3
15959	0.03401	ENSBTAG00000034090								1	0	0	3.401	2	0	0	3.401	3.401	0.335707	0.999912	no	0	1	0	0.91	0	2	0	0	0	2	0	3
20362	0.03394	ENSBTAG00000047719								1	0	0	3.394	1	8	2.16993	-3.394	3.394	0.147056	0.999912	no	0	1	0	4.22	8	1	23	0	0	2	0	0
18765	0.03391	ENSBTAG00000044547								1	0	0	3.391	2	0	0	3.391	3.391	0.342539	0.999912	no	0	1	0	0.91	0	2	0	0	0	1	0	4
4566	0.03387	ENSBTAG00000007241								1	0	0	3.387	2	0	0	3.387	3.387	0.343798	0.999912	no	0	1	0	0.9	0	2	0	0	0	4	1	0
13900	0.03387	ENSBTAG00000022837								1	0	0	3.387	2	0	0	3.387	3.387	0.343798	0.999912	no	0	1	0	0.9	0	2	0	0	0	4	1	0
14640	0.03387	ENSBTAG00000027386								1	0	0	3.387	2	0	0	3.387	3.387	0.343798	0.999912	no	0	1	0	0.9	0	2	0	0	0	4	1	0
18069	0.03387	ENSBTAG00000043394								1	0	0	3.387	2	0	0	3.387	3.387	0.343798	0.999912	no	0	1	0	0.9	0	2	0	0	0	4	1	0
2211	0.03383	ENSBTAG00000003446								1	0	0	3.383	2	0	0	3.383	3.383	0.392775	0.999912	no	0	1	0	0.9	0	2	0	0	0	0	0	5
5506	0.03383	ENSBTAG00000008752								1	0	0	3.383	2	0	0	3.383	3.383	0.392775	0.999912	no	0	1	0	0.9	0	2	0	0	0	0	0	5
6704	0.03383	ENSBTAG00000010689								1	0	0	3.383	2	0	0	3.383	3.383	0.392775	0.999912	no	0	1	0	0.9	0	2	0	0	0	0	0	5
8359	0.03383	ENSBTAG00000013287								1	0	0	3.383	2	0	0	3.383	3.383	0.392775	0.999912	no	0	1	0	0.9	0	2	0	0	0	0	0	5
13033	0.03383	ENSBTAG00000020792								1	0	0	3.383	2	0	0	3.383	3.383	0.392775	0.999912	no	0	1	0	0.9	0	2	0	0	0	0	0	5
13501	0.03383	ENSBTAG00000021581								1	0	0	3.383	2	0	0	3.383	3.383	0.392775	0.999912	no	0	1	0	0.9	0	2	0	0	0	0	0	5
17306	0.03383	ENSBTAG00000040390								1	0	0	3.383	2	0	0	3.383	3.383	0.392775	0.999912	no	0	1	0	0.9	0	2	0	0	0	0	0	5
18529	0.03383	ENSBTAG00000044146								1	0	0	3.383	2	0	0	3.383	3.383	0.392775	0.999912	no	0	1	0	0.9	0	2	0	0	0	0	0	5
19051	0.03383	ENSBTAG00000045032								1	0	0	3.383	2	0	0	3.383	3.383	0.392775	0.999912	no	0	1	0	0.9	0	2	0	0	0	0	0	5
19396	0.03383	ENSBTAG00000045610								1	0	0	3.383	2	0	0	3.383	3.383	0.392775	0.999912	no	0	1	0	0.9	0	2	0	0	0	0	0	5
22454	0.03383	ENSBTAG00000050163								1	0	0	3.383	2	0	0	3.383	3.383	0.392775	0.999912	no	0	1	0	0.9	0	2	0	0	0	0	0	5
24846	0.03383	ENSBTAG00000052555								1	0	0	3.383	2	0	0	3.383	3.383	0.392775	0.999912	no	0	1	0	0.9	0	2	0	0	0	0	0	5
26673	0.03383	ENSBTAG00000054382								1	0	0	3.383	2	0	0	3.383	3.383	0.392775	0.999912	no	0	1	0	0.9	0	2	0	0	0	0	0	5
7140	0.03377	ENSBTAG00000011405								1	0	0	3.377	0	4	1	-3.377	3.377	0.121986	0.999912	no	0	1	0	2.14	4	0	3	2	6	1	0	0
10211	0.03376	ENSBTAG00000016255								1	0	0	3.376	2	0	0	3.376	3.376	0.290846	0.999912	no	0	1	0	0.9	0	2	0	0	0	3	1	1
4130	0.03375	ENSBTAG00000006562								1	0	0	3.375	0	2	0	-3.375	3.375	0.268014	0.999912	no	0	1	0	1	2	0	2	1	3	0	0	0
11395	0.03367	ENSBTAG00000018216								1	0	0	3.367	2	0	0	3.367	3.367	0.289559	0.999912	no	0	1	0	0.89	0	2	0	0	0	2	1	2
781	0.03366	ENSBTAG00000001191								1	0	0	3.366	0	2	0	-3.366	3.366	0.389856	0.999912	no	0	1	0	0.98	2	0	0	6	0	0	0	0
4141	0.03366	ENSBTAG00000006579								1	0	0	3.366	0	2	0	-3.366	3.366	0.389856	0.999912	no	0	1	0	0.98	2	0	0	6	0	0	0	0
14541	0.03366	ENSBTAG00000026710								1	0	0	3.366	0	2	0	-3.366	3.366	0.389856	0.999912	no	0	1	0	0.98	2	0	0	6	0	0	0	0
14814	0.03366	ENSBTAG00000029206								1	0	0	3.366	0	2	0	-3.366	3.366	0.389856	0.999912	no	0	1	0	0.98	2	0	0	6	0	0	0	0
19647	0.03366	ENSBTAG00000046155								1	0	0	3.366	0	2	0	-3.366	3.366	0.389856	0.999912	no	0	1	0	0.98	2	0	0	6	0	0	0	0
287	0.03362	ENSBTAG00000000442								1	0	0	3.362	0	4	1	-3.362	3.362	0.168643	0.999912	no	0	1	0	2.1	4	0	0	5	6	0	0	1
16436	0.03361	ENSBTAG00000037566								1	0	0	3.361	0	4	1	-3.361	3.361	0.170004	0.999912	no	0	1	0	2.08	4	0	0	5	6	0	1	0
27354	0.03359	ENSBTAG00000055063								1	0	0	3.359	0	4	1	-3.359	3.359	0.173854	0.999912	no	0	1	0	2.1	4	0	5	0	6	0	1	0
6068	0.03349	ENSBTAG00000009654								1	0	0	3.349	2	0	0	3.349	3.349	0.353974	0.999912	no	0	1	0	0.88	0	2	0	0	0	0	1	4
15457	0.03349	ENSBTAG00000031647								1	0	0	3.349	2	0	0	3.349	3.349	0.353974	0.999912	no	0	1	0	0.88	0	2	0	0	0	0	1	4
22	0.03344	ENSBTAG00000000031								1	0	0	3.344	2	0	0	3.344	3.344	0.351	0.999912	no	0	1	0	0.87	0	2	0	0	0	3	2	0
2660	0.03344	ENSBTAG00000004178								1	0	0	3.344	2	0	0	3.344	3.344	0.351	0.999912	no	0	1	0	0.87	0	2	0	0	0	3	2	0
9864	0.03344	ENSBTAG00000015717								1	0	0	3.344	2	0	0	3.344	3.344	0.351	0.999912	no	0	1	0	0.87	0	2	0	0	0	3	2	0
12873	0.03344	ENSBTAG00000020548								1	0	0	3.344	2	0	0	3.344	3.344	0.351	0.999912	no	0	1	0	0.87	0	2	0	0	0	3	2	0
14657	0.03339	ENSBTAG00000027443								1	0	0	3.339	0	2	0	-3.339	3.339	0.332451	0.999912	no	0	1	0	0.97	2	0	0	4	2	0	0	0
15984	0.03334	ENSBTAG00000034238								1	0	0	3.334	2	0	0	3.334	3.334	0.298252	0.999912	no	0	1	0	0.87	0	2	0	0	0	2	2	1
1567	0.03315	ENSBTAG00000002451								1	0	0	3.315	3	0	0.584963	3.315	3.315	0.25666	0.999912	no	0	1	0	1.8	0	3	0	1	0	10	0	0
17798	0.03314	ENSBTAG00000042896								1	0	0	3.314	2	0	0	3.314	3.314	0.358938	0.999912	no	0	1	0	0.86	0	2	0	0	0	0	2	3
25990	0.03314	ENSBTAG00000053699								1	0	0	3.314	2	0	0	3.314	3.314	0.358938	0.999912	no	0	1	0	0.86	0	2	0	0	0	0	2	3
26742	0.03311	ENSBTAG00000054451								1	0	0	3.311	11	1	2.58496	3.311	3.311	0.0160003	0.999912	no	0	1	0	6.27	1	11	1	2	0	13	5	16
12978	0.03306	ENSBTAG00000020707								1	0	0	3.306	0	2	0	-3.306	3.306	0.341441	0.999912	no	0	1	0	0.95	2	0	0	1	4	0	0	0
13677	0.03306	ENSBTAG00000021855								1	0	0	3.306	0	2	0	-3.306	3.306	0.341441	0.999912	no	0	1	0	0.95	2	0	0	1	4	0	0	0
20765	0.03306	ENSBTAG00000048474								1	0	0	3.306	0	2	0	-3.306	3.306	0.341441	0.999912	no	0	1	0	0.95	2	0	0	1	4	0	0	0
27103	0.03299	ENSBTAG00000054812								1	0	0	3.299	2	0	0	3.299	3.299	0.363006	0.999912	no	0	1	0	0.85	0	2	0	0	0	2	3	0
22280	0.03298	ENSBTAG00000049989								1	0	0	3.298	0	2	0	-3.298	3.298	0.287851	0.999912	no	0	1	0	0.95	2	0	3	1	1	0	0	0
5167	0.03296	ENSBTAG00000008192								1	0	0	3.296	0	4	1	-3.296	3.296	0.182998	0.999912	no	0	1	0	2.03	4	0	7	4	0	1	0	0
5985	0.03293	ENSBTAG00000009510								1	0	0	3.293	3	0	0.584963	3.293	3.293	0.206588	0.999912	no	0	1	0	1.76	0	3	0	1	0	2	8	0
6848	0.03287	ENSBTAG00000010943								1	0	0	3.287	0	4	1	-3.287	3.287	0.195137	0.999912	no	0	1	0	2	4	0	0	1	10	0	1	0
1363	0.03283	ENSBTAG00000002117								1	0	0	3.283	3	0	0.584963	3.283	3.283	0.208797	0.999912	no	0	1	0	1.75	0	3	0	1	0	0	8	2
6518	0.03279	ENSBTAG00000010392								1	0	0	3.279	2	0	0	3.279	3.279	0.368458	0.999912	no	0	1	0	0.83	0	2	0	0	0	0	3	2
26472	0.03279	ENSBTAG00000054181								1	0	0	3.279	0	3	0.584963	-3.279	3.279	0.141985	0.999912	no	0	1	0	2.02	3	0	4	1	5	1	0	0
13342	0.03275	ENSBTAG00000021308								1	0	0	3.275	0	3	0.584963	-3.275	3.275	0.197705	0.999912	no	0	1	0	1.98	3	0	9	1	0	0	1	0
23505	0.03269	ENSBTAG00000051214								1	0	0	3.269	3	0	0.584963	3.269	3.269	0.262868	0.999912	no	0	1	0	1.8	0	3	0	0	1	0	0	10
4028	0.03268	ENSBTAG00000006404								1	0	0	3.268	10	1	2.45943	3.268	3.268	0.0283564	0.999912	no	0	1	0	5.71	1	10	0	3	0	7	9	15
6747	0.03265	ENSBTAG00000010766								1	0	0	3.265	0	3	0.584963	-3.265	3.265	0.188765	0.999912	no	0	1	0	1.98	3	0	0	4	6	1	0	0
7273	0.03262	ENSBTAG00000011616								1	0	0	3.262	8	1	2.16993	3.262	3.262	0.0560655	0.999912	no	0	1	0	4.28	1	8	0	2	0	15	6	3
18033	0.03261	ENSBTAG00000043325								1	0	0	3.261	0	2	0	-3.261	3.261	0.358939	0.999912	no	0	1	0	0.91	2	0	0	4	1	0	0	0
19924	0.03258	ENSBTAG00000046725								1	0	0	3.258	0	2	0	-3.258	3.258	0.35969	0.999912	no	0	1	0	0.91	2	0	1	4	0	0	0	0
4110	0.03254	ENSBTAG00000006534								1	0	0	3.254	2	0	0	3.254	3.254	0.379576	0.999912	no	0	1	0	0.82	0	2	0	0	0	1	4	0
18954	0.03254	ENSBTAG00000044868								1	0	0	3.254	2	0	0	3.254	3.254	0.379576	0.999912	no	0	1	0	0.82	0	2	0	0	0	1	4	0
27124	0.03246	ENSBTAG00000054833								1	0	0	3.246	0	3	0.584963	-3.246	3.246	0.198019	0.999912	no	0	1	0	1.96	3	0	0	2	8	0	0	1
6362	0.03243	ENSBTAG00000010146								1	0	0	3.243	2	0	0	3.243	3.243	0.382393	0.999912	no	0	1	0	0.81	0	2	0	0	0	0	4	1
10612	0.03243	ENSBTAG00000016902								1	0	0	3.243	2	0	0	3.243	3.243	0.382393	0.999912	no	0	1	0	0.81	0	2	0	0	0	0	4	1
1630	0.03236	ENSBTAG00000002555								1	0	0	3.236	3	0	0.584963	3.236	3.236	0.173439	0.999912	no	0	1	0	1.76	0	3	0	0	1	1	2	6
16200	0.03236	ENSBTAG00000036099								1	0	0	3.236	3	0	0.584963	3.236	3.236	0.177293	0.999912	no	0	1	0	1.7	0	3	0	1	0	1	2	6
7275	0.03226	ENSBTAG00000011619								1	0	0	3.226	0	2	0	-3.226	3.226	0.361819	0.999912	no	0	1	0	0.9	2	0	0	2	3	0	0	0
10877	0.03226	ENSBTAG00000017335								1	0	0	3.226	0	2	0	-3.226	3.226	0.361819	0.999912	no	0	1	0	0.9	2	0	0	2	3	0	0	0
22532	0.03218	ENSBTAG00000050241								1	0	0	3.218	0	2	0	-3.218	3.218	0.364148	0.999912	no	0	1	0	0.89	2	0	3	2	0	0	0	0
10646	0.03217	ENSBTAG00000016963								1	0	0	3.217	1	6	1.80735	-3.217	3.217	0.0595915	0.999912	no	0	1	0	3.56	6	1	6	7	6	1	1	0
3901	0.03214	ENSBTAG00000006185								1	0	0	3.214	12	1	2.70044	3.214	3.214	0.023055	0.999912	no	0	1	0	6.85	1	12	0	4	0	13	6	18
20169	0.03212	ENSBTAG00000047302								1	0	0	3.212	3	0	0.584963	3.212	3.212	0.221325	0.999912	no	0	1	0	1.68	0	3	0	1	0	0	3	6
391	0.03206	ENSBTAG00000000603								1	0	0	3.206	2	0	0	3.206	3.206	0.418814	0.999912	no	0	1	0	0.79	0	2	0	0	0	0	5	0
2686	0.03206	ENSBTAG00000004221								1	0	0	3.206	2	0	0	3.206	3.206	0.418814	0.999912	no	0	1	0	0.79	0	2	0	0	0	0	5	0
3998	0.03206	ENSBTAG00000006357								1	0	0	3.206	2	0	0	3.206	3.206	0.418814	0.999912	no	0	1	0	0.79	0	2	0	0	0	0	5	0
5410	0.03206	ENSBTAG00000008593								1	0	0	3.206	2	0	0	3.206	3.206	0.418814	0.999912	no	0	1	0	0.79	0	2	0	0	0	0	5	0
5729	0.03206	ENSBTAG00000009126								1	0	0	3.206	2	0	0	3.206	3.206	0.418814	0.999912	no	0	1	0	0.79	0	2	0	0	0	0	5	0
8595	0.03206	ENSBTAG00000013688								1	0	0	3.206	2	0	0	3.206	3.206	0.418814	0.999912	no	0	1	0	0.79	0	2	0	0	0	0	5	0
9725	0.03206	ENSBTAG00000015467								1	0	0	3.206	2	0	0	3.206	3.206	0.418814	0.999912	no	0	1	0	0.79	0	2	0	0	0	0	5	0
11475	0.03206	ENSBTAG00000018326								1	0	0	3.206	2	0	0	3.206	3.206	0.418814	0.999912	no	0	1	0	0.79	0	2	0	0	0	0	5	0
11666	0.03206	ENSBTAG00000018644								1	0	0	3.206	2	0	0	3.206	3.206	0.418814	0.999912	no	0	1	0	0.79	0	2	0	0	0	0	5	0
17148	0.03206	ENSBTAG00000039933								1	0	0	3.206	2	0	0	3.206	3.206	0.418814	0.999912	no	0	1	0	0.79	0	2	0	0	0	0	5	0
17225	0.03206	ENSBTAG00000040134								1	0	0	3.206	2	0	0	3.206	3.206	0.418814	0.999912	no	0	1	0	0.79	0	2	0	0	0	0	5	0
17719	0.03206	ENSBTAG00000042744								1	0	0	3.206	2	0	0	3.206	3.206	0.418814	0.999912	no	0	1	0	0.79	0	2	0	0	0	0	5	0
19531	0.03206	ENSBTAG00000045902								1	0	0	3.206	2	0	0	3.206	3.206	0.418814	0.999912	no	0	1	0	0.79	0	2	0	0	0	0	5	0
20513	0.03206	ENSBTAG00000048077								1	0	0	3.206	2	0	0	3.206	3.206	0.418814	0.999912	no	0	1	0	0.79	0	2	0	0	0	0	5	0
21786	0.03206	ENSBTAG00000049495								1	0	0	3.206	2	0	0	3.206	3.206	0.418814	0.999912	no	0	1	0	0.79	0	2	0	0	0	0	5	0
22471	0.03206	ENSBTAG00000050180								1	0	0	3.206	2	0	0	3.206	3.206	0.418814	0.999912	no	0	1	0	0.79	0	2	0	0	0	0	5	0
26582	0.03206	ENSBTAG00000054291								1	0	0	3.206	2	0	0	3.206	3.206	0.418814	0.999912	no	0	1	0	0.79	0	2	0	0	0	0	5	0
26628	0.03206	ENSBTAG00000054337								1	0	0	3.206	2	0	0	3.206	3.206	0.418814	0.999912	no	0	1	0	0.79	0	2	0	0	0	0	5	0
26943	0.03206	ENSBTAG00000054652								1	0	0	3.206	2	0	0	3.206	3.206	0.418814	0.999912	no	0	1	0	0.79	0	2	0	0	0	0	5	0
9526	0.03205	ENSBTAG00000015164								1	0	0	3.205	3	0	0.584963	3.205	3.205	0.17279	0.999912	no	0	1	0	1.67	0	3	0	1	0	2	4	3
15850	0.03194	ENSBTAG00000033345								1	0	0	3.194	5	0	1.32193	3.194	3.194	0.114245	0.999912	no	0	1	0	2.75	0	5	0	1	0	4	2	9
236	0.03193	ENSBTAG00000000368								1	0	0	3.193	0	2	0	-3.193	3.193	0.419396	0.999912	no	0	1	0	0.88	2	0	0	0	5	0	0	0
684	0.03193	ENSBTAG00000001052								1	0	0	3.193	0	2	0	-3.193	3.193	0.419396	0.999912	no	0	1	0	0.88	2	0	0	0	5	0	0	0
994	0.03193	ENSBTAG00000001557								1	0	0	3.193	0	2	0	-3.193	3.193	0.419396	0.999912	no	0	1	0	0.88	2	0	0	0	5	0	0	0
1048	0.03193	ENSBTAG00000001638								1	0	0	3.193	0	2	0	-3.193	3.193	0.419396	0.999912	no	0	1	0	0.88	2	0	0	0	5	0	0	0
3265	0.03193	ENSBTAG00000005156								1	0	0	3.193	0	2	0	-3.193	3.193	0.419396	0.999912	no	0	1	0	0.88	2	0	0	0	5	0	0	0
5266	0.03193	ENSBTAG00000008368								1	0	0	3.193	0	2	0	-3.193	3.193	0.419396	0.999912	no	0	1	0	0.88	2	0	0	0	5	0	0	0
6501	0.03193	ENSBTAG00000010372								1	0	0	3.193	0	2	0	-3.193	3.193	0.419396	0.999912	no	0	1	0	0.88	2	0	0	0	5	0	0	0
12929	0.03193	ENSBTAG00000020632								1	0	0	3.193	0	2	0	-3.193	3.193	0.419396	0.999912	no	0	1	0	0.88	2	0	0	0	5	0	0	0
16262	0.03193	ENSBTAG00000036404								1	0	0	3.193	0	2	0	-3.193	3.193	0.419396	0.999912	no	0	1	0	0.88	2	0	0	0	5	0	0	0
17155	0.03193	ENSBTAG00000039954								1	0	0	3.193	0	2	0	-3.193	3.193	0.419396	0.999912	no	0	1	0	0.88	2	0	0	0	5	0	0	0
17829	0.03193	ENSBTAG00000042956								1	0	0	3.193	0	2	0	-3.193	3.193	0.419396	0.999912	no	0	1	0	0.88	2	0	0	0	5	0	0	0
18146	0.03193	ENSBTAG00000043531								1	0	0	3.193	0	2	0	-3.193	3.193	0.419396	0.999912	no	0	1	0	0.88	2	0	0	0	5	0	0	0
18513	0.03193	ENSBTAG00000044113								1	0	0	3.193	0	2	0	-3.193	3.193	0.419396	0.999912	no	0	1	0	0.88	2	0	0	0	5	0	0	0
22587	0.03193	ENSBTAG00000050296								1	0	0	3.193	0	2	0	-3.193	3.193	0.419396	0.999912	no	0	1	0	0.88	2	0	0	0	5	0	0	0
22843	0.03193	ENSBTAG00000050552								1	0	0	3.193	0	2	0	-3.193	3.193	0.419396	0.999912	no	0	1	0	0.88	2	0	0	0	5	0	0	0
24605	0.03193	ENSBTAG00000052314								1	0	0	3.193	0	2	0	-3.193	3.193	0.419396	0.999912	no	0	1	0	0.88	2	0	0	0	5	0	0	0
25870	0.03193	ENSBTAG00000053579								1	0	0	3.193	0	2	0	-3.193	3.193	0.419396	0.999912	no	0	1	0	0.88	2	0	0	0	5	0	0	0
26853	0.03193	ENSBTAG00000054562								1	0	0	3.193	0	2	0	-3.193	3.193	0.419396	0.999912	no	0	1	0	0.88	2	0	0	0	5	0	0	0
8148	0.03191	ENSBTAG00000012979								1	0	0	3.191	3	0	0.584963	3.191	3.191	0.178958	0.999912	no	0	1	0	1.71	0	3	0	0	1	3	5	1
4402	0.03182	ENSBTAG00000006977								1	0	0	3.182	0	2	0	-3.182	3.182	0.375571	0.999912	no	0	1	0	0.88	2	0	3	0	2	0	0	0
19217	0.0318	ENSBTAG00000045310								1	0	0	3.18	0	2	0	-3.18	3.18	0.380492	0.999912	no	0	1	0	0.88	2	0	4	0	1	0	0	0
1949	0.03178	ENSBTAG00000003047								1	0	0	3.178	0	2	0	-3.178	3.178	0.421604	0.999912	no	0	1	0	0.88	2	0	5	0	0	0	0	0
3152	0.03178	ENSBTAG00000004982								1	0	0	3.178	0	2	0	-3.178	3.178	0.421604	0.999912	no	0	1	0	0.88	2	0	5	0	0	0	0	0
3317	0.03178	ENSBTAG00000005231								1	0	0	3.178	0	2	0	-3.178	3.178	0.421604	0.999912	no	0	1	0	0.88	2	0	5	0	0	0	0	0
3961	0.03178	ENSBTAG00000006278								1	0	0	3.178	0	2	0	-3.178	3.178	0.421604	0.999912	no	0	1	0	0.88	2	0	5	0	0	0	0	0
7638	0.03178	ENSBTAG00000012157								1	0	0	3.178	0	2	0	-3.178	3.178	0.421604	0.999912	no	0	1	0	0.88	2	0	5	0	0	0	0	0
10185	0.03178	ENSBTAG00000016220								1	0	0	3.178	0	2	0	-3.178	3.178	0.421604	0.999912	no	0	1	0	0.88	2	0	5	0	0	0	0	0
13847	0.03178	ENSBTAG00000022484								1	0	0	3.178	0	2	0	-3.178	3.178	0.421604	0.999912	no	0	1	0	0.88	2	0	5	0	0	0	0	0
15822	0.03178	ENSBTAG00000033268								1	0	0	3.178	0	2	0	-3.178	3.178	0.421604	0.999912	no	0	1	0	0.88	2	0	5	0	0	0	0	0
16118	0.03178	ENSBTAG00000035150								1	0	0	3.178	0	2	0	-3.178	3.178	0.421604	0.999912	no	0	1	0	0.88	2	0	5	0	0	0	0	0
17493	0.03178	ENSBTAG00000042329								1	0	0	3.178	0	2	0	-3.178	3.178	0.421604	0.999912	no	0	1	0	0.88	2	0	5	0	0	0	0	0
18948	0.03178	ENSBTAG00000044859								1	0	0	3.178	0	2	0	-3.178	3.178	0.421604	0.999912	no	0	1	0	0.88	2	0	5	0	0	0	0	0
20087	0.03178	ENSBTAG00000047098								1	0	0	3.178	0	2	0	-3.178	3.178	0.421604	0.999912	no	0	1	0	0.88	2	0	5	0	0	0	0	0
25411	0.03178	ENSBTAG00000053120								1	0	0	3.178	0	2	0	-3.178	3.178	0.421604	0.999912	no	0	1	0	0.88	2	0	5	0	0	0	0	0
26632	0.03178	ENSBTAG00000054341								1	0	0	3.178	0	2	0	-3.178	3.178	0.421604	0.999912	no	0	1	0	0.88	2	0	5	0	0	0	0	0
26670	0.03178	ENSBTAG00000054379								1	0	0	3.178	0	2	0	-3.178	3.178	0.421604	0.999912	no	0	1	0	0.88	2	0	5	0	0	0	0	0
579	0.03175	ENSBTAG00000000899								1	0	0	3.175	0	2	0	-3.175	3.175	0.422114	0.999912	no	0	1	0	0.86	2	0	0	5	0	0	0	0
6009	0.03175	ENSBTAG00000009545								1	0	0	3.175	0	2	0	-3.175	3.175	0.422114	0.999912	no	0	1	0	0.86	2	0	0	5	0	0	0	0
8577	0.03175	ENSBTAG00000013662								1	0	0	3.175	0	2	0	-3.175	3.175	0.422114	0.999912	no	0	1	0	0.86	2	0	0	5	0	0	0	0
12868	0.03175	ENSBTAG00000020542								1	0	0	3.175	0	2	0	-3.175	3.175	0.422114	0.999912	no	0	1	0	0.86	2	0	0	5	0	0	0	0
14092	0.03175	ENSBTAG00000024081								1	0	0	3.175	0	2	0	-3.175	3.175	0.422114	0.999912	no	0	1	0	0.86	2	0	0	5	0	0	0	0
22029	0.03175	ENSBTAG00000049738								1	0	0	3.175	0	2	0	-3.175	3.175	0.422114	0.999912	no	0	1	0	0.86	2	0	0	5	0	0	0	0
24328	0.03175	ENSBTAG00000052037								1	0	0	3.175	0	2	0	-3.175	3.175	0.422114	0.999912	no	0	1	0	0.86	2	0	0	5	0	0	0	0
24618	0.03175	ENSBTAG00000052327								1	0	0	3.175	0	2	0	-3.175	3.175	0.422114	0.999912	no	0	1	0	0.86	2	0	0	5	0	0	0	0
11038	0.03173	ENSBTAG00000017604								1	0	0	3.173	5	0	1.32193	3.173	3.173	0.110298	0.999912	no	0	1	0	2.71	0	5	0	1	0	7	4	4
27604	0.03158	ENSBTAG00000055313								1	0	0	3.158	5	0	1.32193	3.158	3.158	0.111891	0.999912	no	0	1	0	2.69	0	5	0	1	0	6	5	4
17024	0.03149	ENSBTAG00000039509								1	0	0	3.149	16	2	3.16993	3.149	3.149	0.00840131	0.999912	no	0	1	0	8.89	2	16	3	2	0	8	29	11
96	0.03147	ENSBTAG00000000146								1	0	0	3.147	5	0	1.32193	3.147	3.147	0.128766	0.999912	no	0	1	0	2.65	0	5	0	1	0	7	7	1
11942	0.03147	ENSBTAG00000019094								1	0	0	3.147	10	1	2.45943	3.147	3.147	0.0387209	0.999912	no	0	1	0	5.27	1	10	0	3	0	8	13	8
10291	0.03146	ENSBTAG00000016373								1	0	0	3.146	3	0	0.584963	3.146	3.146	0.240054	0.999912	no	0	1	0	1.6	0	3	0	1	0	2	7	0
6686	0.03144	ENSBTAG00000010661								1	0	0	3.144	20	2	3.45943	3.144	3.144	0.0116672	0.999912	no	0	1	0	10.68	2	20	0	5	1	7	44	8
23710	0.03141	ENSBTAG00000051419								1	0	0	3.141	6	1	1.80735	3.141	3.141	0.0920596	0.999912	no	0	1	0	3.3	1	6	0	0	2	3	6	9
625	0.03121	ENSBTAG00000000973								1	0	0	3.121	3	0	0.584963	3.121	3.121	0.237557	0.999912	no	0	1	0	1.64	0	3	0	0	1	4	0	4
7400	0.03117	ENSBTAG00000011818								1	0	0	3.117	0	3	0.584963	-3.117	3.117	0.222068	0.999912	no	0	1	0	1.81	3	0	0	4	5	1	0	0
788	0.0311	ENSBTAG00000001204								1	0	0	3.11	4	0	1	3.11	3.11	0.177148	0.999912	no	0	1	0	2.54	0	4	0	1	0	0	9	4
408	0.03107	ENSBTAG00000000626								1	0	0	3.107	1	0	-1	3.107	3.107	0.433793	0.999912	no	0	1	0	0.74	0	1	0	0	0	4	0	0
3598	0.03107	ENSBTAG00000005704								1	0	0	3.107	1	0	-1	3.107	3.107	0.433793	0.999912	no	0	1	0	0.74	0	1	0	0	0	4	0	0
11201	0.03107	ENSBTAG00000017864								1	0	0	3.107	1	0	-1	3.107	3.107	0.433793	0.999912	no	0	1	0	0.74	0	1	0	0	0	4	0	0
12735	0.03107	ENSBTAG00000020352								1	0	0	3.107	1	0	-1	3.107	3.107	0.433793	0.999912	no	0	1	0	0.74	0	1	0	0	0	4	0	0
13049	0.03107	ENSBTAG00000020814								1	0	0	3.107	1	0	-1	3.107	3.107	0.433793	0.999912	no	0	1	0	0.74	0	1	0	0	0	4	0	0
13784	0.03107	ENSBTAG00000022020								1	0	0	3.107	1	0	-1	3.107	3.107	0.433793	0.999912	no	0	1	0	0.74	0	1	0	0	0	4	0	0
16730	0.03107	ENSBTAG00000038549								1	0	0	3.107	1	0	-1	3.107	3.107	0.433793	0.999912	no	0	1	0	0.74	0	1	0	0	0	4	0	0
17137	0.03107	ENSBTAG00000039886								1	0	0	3.107	1	0	-1	3.107	3.107	0.433793	0.999912	no	0	1	0	0.74	0	1	0	0	0	4	0	0
18613	0.03107	ENSBTAG00000044292								1	0	0	3.107	1	0	-1	3.107	3.107	0.433793	0.999912	no	0	1	0	0.74	0	1	0	0	0	4	0	0
19269	0.03107	ENSBTAG00000045385								1	0	0	3.107	1	0	-1	3.107	3.107	0.433793	0.999912	no	0	1	0	0.74	0	1	0	0	0	4	0	0
20789	0.03107	ENSBTAG00000048498								1	0	0	3.107	1	0	-1	3.107	3.107	0.433793	0.999912	no	0	1	0	0.74	0	1	0	0	0	4	0	0
21619	0.03107	ENSBTAG00000049328								1	0	0	3.107	1	0	-1	3.107	3.107	0.433793	0.999912	no	0	1	0	0.74	0	1	0	0	0	4	0	0
23958	0.03107	ENSBTAG00000051667								1	0	0	3.107	1	0	-1	3.107	3.107	0.433793	0.999912	no	0	1	0	0.74	0	1	0	0	0	4	0	0
24789	0.03107	ENSBTAG00000052498								1	0	0	3.107	1	0	-1	3.107	3.107	0.433793	0.999912	no	0	1	0	0.74	0	1	0	0	0	4	0	0
12249	0.03106	ENSBTAG00000019563								1	0	0	3.106	1	6	1.80735	-3.106	3.106	0.163363	0.999912	no	0	1	0	3.53	6	1	18	0	1	2	0	0
13814	0.03104	ENSBTAG00000022209								1	0	0	3.104	0	2	0	-3.104	3.104	0.400876	0.999912	no	0	1	0	0.83	2	0	0	1	4	0	0	0
1224	0.03099	ENSBTAG00000001903								1	0	0	3.099	3	0	0.584963	3.099	3.099	0.308882	0.999912	no	0	1	0	1.56	0	3	0	1	0	0	0	9
12200	0.03099	ENSBTAG00000019496								1	0	0	3.099	3	0	0.584963	3.099	3.099	0.308882	0.999912	no	0	1	0	1.56	0	3	0	1	0	0	0	9
19529	0.03096	ENSBTAG00000045898								1	0	0	3.096	5	0	1.32193	3.096	3.096	0.130685	0.999912	no	0	1	0	2.58	0	5	0	1	0	7	2	5
2580	0.03095	ENSBTAG00000004040								1	0	0	3.095	1	0	-1	3.095	3.095	0.422301	0.999912	no	0	1	0	0.74	0	1	0	0	0	3	0	1
3517	0.03095	ENSBTAG00000005572								1	0	0	3.095	1	0	-1	3.095	3.095	0.422301	0.999912	no	0	1	0	0.74	0	1	0	0	0	3	0	1
12317	0.03095	ENSBTAG00000019683								1	0	0	3.095	1	0	-1	3.095	3.095	0.422301	0.999912	no	0	1	0	0.74	0	1	0	0	0	3	0	1
16234	0.03095	ENSBTAG00000036362								1	0	0	3.095	1	0	-1	3.095	3.095	0.422301	0.999912	no	0	1	0	0.74	0	1	0	0	0	3	0	1
13560	0.03092	ENSBTAG00000021681								1	0	0	3.092	0	2	0	-3.092	3.092	0.40423	0.999912	no	0	1	0	0.82	2	0	4	1	0	0	0	0
18601	0.03092	ENSBTAG00000044270								1	0	0	3.092	0	2	0	-3.092	3.092	0.40423	0.999912	no	0	1	0	0.82	2	0	4	1	0	0	0	0
4894	0.03089	ENSBTAG00000007772								1	0	0	3.089	0	3	0.584963	-3.089	3.089	0.18043	0.999912	no	0	1	0	1.76	3	0	4	2	3	0	1	0
17461	0.03088	ENSBTAG00000042275								1	0	0	3.088	3	0	0.584963	3.088	3.088	0.209621	0.999912	no	0	1	0	1.55	0	3	0	1	0	2	1	5
26219	0.03088	ENSBTAG00000053928								1	0	0	3.088	3	0	0.584963	3.088	3.088	0.209621	0.999912	no	0	1	0	1.55	0	3	0	1	0	2	1	5
26761	0.03087	ENSBTAG00000054470								1	0	0	3.087	0	3	0.584963	-3.087	3.087	0.182182	0.999912	no	0	1	0	1.78	3	0	5	2	2	0	0	1
20835	0.03085	ENSBTAG00000048544								1	0	0	3.085	0	3	0.584963	-3.085	3.085	0.235723	0.999912	no	0	1	0	1.75	3	0	7	2	0	0	1	0
185	0.03083	ENSBTAG00000000281								1	0	0	3.083	1	0	-1	3.083	3.083	0.422736	0.999912	no	0	1	0	0.73	0	1	0	0	0	2	0	2
7806	0.03083	ENSBTAG00000012439								1	0	0	3.083	1	0	-1	3.083	3.083	0.422736	0.999912	no	0	1	0	0.73	0	1	0	0	0	2	0	2
16922	0.03083	ENSBTAG00000039186								1	0	0	3.083	1	0	-1	3.083	3.083	0.422736	0.999912	no	0	1	0	0.73	0	1	0	0	0	2	0	2
18534	0.03083	ENSBTAG00000044155								1	0	0	3.083	1	0	-1	3.083	3.083	0.422736	0.999912	no	0	1	0	0.73	0	1	0	0	0	2	0	2
21170	0.03083	ENSBTAG00000048879								1	0	0	3.083	1	0	-1	3.083	3.083	0.422736	0.999912	no	0	1	0	0.73	0	1	0	0	0	2	0	2
25426	0.03083	ENSBTAG00000053135								1	0	0	3.083	1	0	-1	3.083	3.083	0.422736	0.999912	no	0	1	0	0.73	0	1	0	0	0	2	0	2
16030	0.03079	ENSBTAG00000034551								1	0	0	3.079	0	3	0.584963	-3.079	3.079	0.297823	0.999912	no	0	1	0	1.75	3	0	0	0	10	0	1	0
5734	0.03078	ENSBTAG00000009132								1	0	0	3.078	0	3	0.584963	-3.078	3.078	0.29538	0.999912	no	0	1	0	1.78	3	0	0	0	10	1	0	0
18928	0.03078	ENSBTAG00000044817								1	0	0	3.078	0	3	0.584963	-3.078	3.078	0.295921	0.999912	no	0	1	0	1.77	3	0	0	0	10	0	0	1
1687	0.03077	ENSBTAG00000002642								1	0	0	3.077	3	0	0.584963	3.077	3.077	0.259471	0.999912	no	0	1	0	1.59	0	3	0	0	1	0	1	8
8638	0.03072	ENSBTAG00000013769								1	0	0	3.072	1	0	-1	3.072	3.072	0.42865	0.999912	no	0	1	0	0.73	0	1	0	0	0	1	0	3
14556	0.03072	ENSBTAG00000026812								1	0	0	3.072	1	0	-1	3.072	3.072	0.42865	0.999912	no	0	1	0	0.73	0	1	0	0	0	1	0	3
19570	0.03072	ENSBTAG00000045985								1	0	0	3.072	1	0	-1	3.072	3.072	0.42865	0.999912	no	0	1	0	0.73	0	1	0	0	0	1	0	3
23809	0.03072	ENSBTAG00000051518								1	0	0	3.072	1	0	-1	3.072	3.072	0.42865	0.999912	no	0	1	0	0.73	0	1	0	0	0	1	0	3
6713	0.03071	ENSBTAG00000010704								1	0	0	3.071	0	3	0.584963	-3.071	3.071	0.240274	0.999912	no	0	1	0	1.75	3	0	3	0	6	0	1	0
253	0.0306	ENSBTAG00000000394								1	0	0	3.06	1	0	-1	3.06	3.06	0.440924	0.999912	no	0	1	0	0.72	0	1	0	0	0	0	0	4
5727	0.0306	ENSBTAG00000009124								1	0	0	3.06	1	0	-1	3.06	3.06	0.440924	0.999912	no	0	1	0	0.72	0	1	0	0	0	0	0	4
8857	0.0306	ENSBTAG00000014132								1	0	0	3.06	1	0	-1	3.06	3.06	0.440924	0.999912	no	0	1	0	0.72	0	1	0	0	0	0	0	4
11377	0.0306	ENSBTAG00000018185								1	0	0	3.06	1	0	-1	3.06	3.06	0.440924	0.999912	no	0	1	0	0.72	0	1	0	0	0	0	0	4
12891	0.0306	ENSBTAG00000020573								1	0	0	3.06	1	0	-1	3.06	3.06	0.440924	0.999912	no	0	1	0	0.72	0	1	0	0	0	0	0	4
15371	0.0306	ENSBTAG00000031306								1	0	0	3.06	1	0	-1	3.06	3.06	0.440924	0.999912	no	0	1	0	0.72	0	1	0	0	0	0	0	4
15818	0.0306	ENSBTAG00000033252								1	0	0	3.06	1	0	-1	3.06	3.06	0.440924	0.999912	no	0	1	0	0.72	0	1	0	0	0	0	0	4
17566	0.0306	ENSBTAG00000042468								1	0	0	3.06	1	0	-1	3.06	3.06	0.440924	0.999912	no	0	1	0	0.72	0	1	0	0	0	0	0	4
17588	0.0306	ENSBTAG00000042506								1	0	0	3.06	1	0	-1	3.06	3.06	0.440924	0.999912	no	0	1	0	0.72	0	1	0	0	0	0	0	4
20611	0.0306	ENSBTAG00000048320								1	0	0	3.06	1	0	-1	3.06	3.06	0.440924	0.999912	no	0	1	0	0.72	0	1	0	0	0	0	0	4
22583	0.0306	ENSBTAG00000050292								1	0	0	3.06	1	0	-1	3.06	3.06	0.440924	0.999912	no	0	1	0	0.72	0	1	0	0	0	0	0	4
23276	0.0306	ENSBTAG00000050985								1	0	0	3.06	1	0	-1	3.06	3.06	0.440924	0.999912	no	0	1	0	0.72	0	1	0	0	0	0	0	4
23428	0.0306	ENSBTAG00000051137								1	0	0	3.06	1	0	-1	3.06	3.06	0.440924	0.999912	no	0	1	0	0.72	0	1	0	0	0	0	0	4
23543	0.0306	ENSBTAG00000051252								1	0	0	3.06	1	0	-1	3.06	3.06	0.440924	0.999912	no	0	1	0	0.72	0	1	0	0	0	0	0	4
24001	0.0306	ENSBTAG00000051710								1	0	0	3.06	1	0	-1	3.06	3.06	0.440924	0.999912	no	0	1	0	0.72	0	1	0	0	0	0	0	4
25153	0.0306	ENSBTAG00000052862								1	0	0	3.06	1	0	-1	3.06	3.06	0.440924	0.999912	no	0	1	0	0.72	0	1	0	0	0	0	0	4
26389	0.0306	ENSBTAG00000054098								1	0	0	3.06	1	0	-1	3.06	3.06	0.440924	0.999912	no	0	1	0	0.72	0	1	0	0	0	0	0	4
27434	0.0306	ENSBTAG00000055143								1	0	0	3.06	1	0	-1	3.06	3.06	0.440924	0.999912	no	0	1	0	0.72	0	1	0	0	0	0	0	4
6898	0.03054	ENSBTAG00000011021								1	0	0	3.054	1	0	-1	3.054	3.054	0.433503	0.999912	no	0	1	0	0.72	0	1	0	0	0	3	1	0
7752	0.03054	ENSBTAG00000012351								1	0	0	3.054	1	0	-1	3.054	3.054	0.433503	0.999912	no	0	1	0	0.72	0	1	0	0	0	3	1	0
9068	0.03054	ENSBTAG00000014467								1	0	0	3.054	1	0	-1	3.054	3.054	0.433503	0.999912	no	0	1	0	0.72	0	1	0	0	0	3	1	0
15899	0.03054	ENSBTAG00000033562								1	0	0	3.054	1	0	-1	3.054	3.054	0.433503	0.999912	no	0	1	0	0.72	0	1	0	0	0	3	1	0
16899	0.03054	ENSBTAG00000039122								1	0	0	3.054	1	0	-1	3.054	3.054	0.433503	0.999912	no	0	1	0	0.72	0	1	0	0	0	3	1	0
24316	0.03054	ENSBTAG00000052025								1	0	0	3.054	1	0	-1	3.054	3.054	0.433503	0.999912	no	0	1	0	0.72	0	1	0	0	0	3	1	0
7870	0.03053	ENSBTAG00000012543								1	0	0	3.053	5	0	1.32193	3.053	3.053	0.133926	0.999912	no	0	1	0	2.51	0	5	0	1	0	6	5	3
21484	0.03049	ENSBTAG00000049193								1	0	0	3.049	0	2	0	-3.049	3.049	0.41643	0.999912	no	0	1	0	0.79	2	0	1	4	0	0	0	0
17547	0.03042	ENSBTAG00000042435								1	0	0	3.042	1	0	-1	3.042	3.042	0.381972	0.999912	no	0	1	0	0.71	0	1	0	0	0	2	1	1
23575	0.03042	ENSBTAG00000051284								1	0	0	3.042	1	0	-1	3.042	3.042	0.381972	0.999912	no	0	1	0	0.71	0	1	0	0	0	2	1	1
25514	0.03042	ENSBTAG00000053223								1	0	0	3.042	1	0	-1	3.042	3.042	0.381972	0.999912	no	0	1	0	0.71	0	1	0	0	0	2	1	1
16942	0.03035	ENSBTAG00000039242								1	0	0	3.035	3	0	0.584963	3.035	3.035	0.263949	0.999912	no	0	1	0	1.5	0	3	0	1	0	0	3	5
5024	0.03033	ENSBTAG00000007983								1	0	0	3.033	3	0	0.584963	3.033	3.033	0.219303	0.999912	no	0	1	0	1.49	0	3	0	1	0	3	4	1
7271	0.0303	ENSBTAG00000011613								1	0	0	3.03	1	0	-1	3.03	3.03	0.38524	0.999912	no	0	1	0	0.7	0	1	0	0	0	1	1	2
13355	0.03027	ENSBTAG00000021329								1	0	0	3.027	1	5	1.58496	-3.027	3.027	0.165981	0.999912	no	0	1	0	2.97	5	1	0	10	6	0	2	0
23734	0.03022	ENSBTAG00000051443								1	0	0	3.022	0	3	0.584963	-3.022	3.022	0.20935	0.999912	no	0	1	0	1.71	3	0	2	1	6	0	0	1
18501	0.03021	ENSBTAG00000044087								1	0	0	3.021	3	0	0.584963	3.021	3.021	0.222019	0.999912	no	0	1	0	1.48	0	3	0	1	0	1	4	3
3958	0.03018	ENSBTAG00000006273								1	0	0	3.018	1	0	-1	3.018	3.018	0.443363	0.999912	no	0	1	0	0.7	0	1	0	0	0	0	1	3
7062	0.03018	ENSBTAG00000011277								1	0	0	3.018	1	0	-1	3.018	3.018	0.443363	0.999912	no	0	1	0	0.7	0	1	0	0	0	0	1	3
10414	0.03018	ENSBTAG00000016590								1	0	0	3.018	1	0	-1	3.018	3.018	0.443363	0.999912	no	0	1	0	0.7	0	1	0	0	0	0	1	3
11083	0.03018	ENSBTAG00000017680								1	0	0	3.018	1	0	-1	3.018	3.018	0.443363	0.999912	no	0	1	0	0.7	0	1	0	0	0	0	1	3
13047	0.03018	ENSBTAG00000020810								1	0	0	3.018	1	0	-1	3.018	3.018	0.443363	0.999912	no	0	1	0	0.7	0	1	0	0	0	0	1	3
14511	0.03018	ENSBTAG00000026501								1	0	0	3.018	1	0	-1	3.018	3.018	0.443363	0.999912	no	0	1	0	0.7	0	1	0	0	0	0	1	3
25572	0.03017	ENSBTAG00000053281								1	0	0	3.017	0	3	0.584963	-3.017	3.017	0.206949	0.999912	no	0	1	0	1.71	3	0	5	1	3	0	0	1
474	0.03015	ENSBTAG00000000731								1	0	0	3.015	0	3	0.584963	-3.015	3.015	0.264652	0.999912	no	0	1	0	1.68	3	0	8	1	0	0	1	0
19474	0.03012	ENSBTAG00000045783								1	0	0	3.012	0	1	-1	-3.012	3.012	0.422302	0.999912	no	0	1	0	0.78	1	0	0	1	3	0	0	0
6294	0.03006	ENSBTAG00000010020								1	0	0	3.006	3	0	0.584963	3.006	3.006	0.223296	0.999912	no	0	1	0	1.52	0	3	0	0	1	2	5	1
22835	0.03005	ENSBTAG00000050544								1	0	0	3.005	0	1	-1	-3.005	3.005	0.368915	0.999912	no	0	1	0	0.77	1	0	2	1	1	0	0	0
777	0.03	ENSBTAG00000001186								1	0	0	3	1	0	-1	3	3	0.445812	0.999912	no	0	1	0	0.69	0	1	0	0	0	2	2	0
1686	0.03	ENSBTAG00000002640								1	0	0	3	1	0	-1	3	3	0.445812	0.999912	no	0	1	0	0.69	0	1	0	0	0	2	2	0
5852	0.03	ENSBTAG00000009306								1	0	0	3	1	0	-1	3	3	0.445812	0.999912	no	0	1	0	0.69	0	1	0	0	0	2	2	0
9733	0.03	ENSBTAG00000015483								1	0	0	3	1	0	-1	3	3	0.445812	0.999912	no	0	1	0	0.69	0	1	0	0	0	2	2	0
11268	0.03	ENSBTAG00000018004								1	0	0	3	1	0	-1	3	3	0.445812	0.999912	no	0	1	0	0.69	0	1	0	0	0	2	2	0
1282	0.02999	ENSBTAG00000002007								1	0	0	2.999	1	5	1.58496	-2.999	2.999	0.19688	0.999912	no	0	1	0	2.94	5	1	15	0	1	0	2	0
9646	0.02998	ENSBTAG00000015341								1	0	0	2.998	7	1	2	2.998	2.998	0.0657911	0.999912	no	0	1	0	3.93	1	7	0	1	1	3	5	13
14540	0.02998	ENSBTAG00000026704								1	0	0	2.998	4	0	1	2.998	2.998	0.162882	0.999912	no	0	1	0	2.39	0	4	0	1	0	1	9	3
21233	0.02988	ENSBTAG00000048942								1	0	0	2.988	1	0	-1	2.988	2.988	0.39698	0.999912	no	0	1	0	0.68	0	1	0	0	0	1	2	1
6130	0.02983	ENSBTAG00000009752								1	0	0	2.983	3	0	0.584963	2.983	2.983	0.280086	0.999912	no	0	1	0	1.44	0	3	0	1	0	2	6	0
4300	0.02979	ENSBTAG00000006813								1	0	0	2.979	0	3	0.584963	-2.979	2.979	0.26266	0.999912	no	0	1	0	1.67	3	0	0	1	7	1	0	0
5428	0.02979	ENSBTAG00000008625								1	0	0	2.979	0	3	0.584963	-2.979	2.979	0.263216	0.999912	no	0	1	0	1.66	3	0	0	1	7	0	0	1
3224	0.02975	ENSBTAG00000005093								1	0	0	2.975	1	0	-1	2.975	2.975	0.452657	0.999912	no	0	1	0	0.68	0	1	0	0	0	0	2	2
20344	0.02975	ENSBTAG00000047690								1	0	0	2.975	1	0	-1	2.975	2.975	0.452657	0.999912	no	0	1	0	0.68	0	1	0	0	0	0	2	2
2054	0.02974	ENSBTAG00000003212								1	0	0	2.974	0	3	0.584963	-2.974	2.974	0.211149	0.999912	no	0	1	0	1.67	3	0	2	1	5	1	0	0
5	0.02968	ENSBTAG00000000011								1	0	0	2.968	0	3	0.584963	-2.968	2.968	0.268052	0.999912	no	0	1	0	1.63	3	0	7	1	0	0	1	0
1582	0.02968	ENSBTAG00000002473								1	0	0	2.968	0	3	0.584963	-2.968	2.968	0.268052	0.999912	no	0	1	0	1.63	3	0	7	1	0	0	1	0
25926	0.02968	ENSBTAG00000053635								1	0	0	2.968	17	2	3.24793	2.968	2.968	0.023184	0.999912	no	0	1	0	9.5	2	17	0	2	4	7	3	41
3015	0.02955	ENSBTAG00000004780								1	0	0	2.955	0	1	-1	-2.955	2.955	0.455845	0.999912	no	0	1	0	0.74	1	0	0	4	0	0	0	0
4584	0.02955	ENSBTAG00000007273								1	0	0	2.955	0	1	-1	-2.955	2.955	0.455845	0.999912	no	0	1	0	0.74	1	0	0	4	0	0	0	0
7779	0.02955	ENSBTAG00000012394								1	0	0	2.955	0	1	-1	-2.955	2.955	0.455845	0.999912	no	0	1	0	0.74	1	0	0	4	0	0	0	0
9672	0.02955	ENSBTAG00000015377								1	0	0	2.955	0	1	-1	-2.955	2.955	0.455845	0.999912	no	0	1	0	0.74	1	0	0	4	0	0	0	0
14375	0.02955	ENSBTAG00000025634								1	0	0	2.955	0	1	-1	-2.955	2.955	0.455845	0.999912	no	0	1	0	0.74	1	0	0	4	0	0	0	0
18021	0.02955	ENSBTAG00000043305								1	0	0	2.955	0	1	-1	-2.955	2.955	0.455845	0.999912	no	0	1	0	0.74	1	0	0	4	0	0	0	0
19429	0.02955	ENSBTAG00000045695								1	0	0	2.955	0	1	-1	-2.955	2.955	0.455845	0.999912	no	0	1	0	0.74	1	0	0	4	0	0	0	0
21143	0.02955	ENSBTAG00000048852								1	0	0	2.955	0	1	-1	-2.955	2.955	0.455845	0.999912	no	0	1	0	0.74	1	0	0	4	0	0	0	0
22462	0.02955	ENSBTAG00000050171								1	0	0	2.955	0	1	-1	-2.955	2.955	0.455845	0.999912	no	0	1	0	0.74	1	0	0	4	0	0	0	0
22962	0.02955	ENSBTAG00000050671								1	0	0	2.955	0	1	-1	-2.955	2.955	0.455845	0.999912	no	0	1	0	0.74	1	0	0	4	0	0	0	0
27109	0.02955	ENSBTAG00000054818								1	0	0	2.955	0	1	-1	-2.955	2.955	0.455845	0.999912	no	0	1	0	0.74	1	0	0	4	0	0	0	0
10742	0.02953	ENSBTAG00000017113								1	0	0	2.953	0	3	0.584963	-2.953	2.953	0.263052	0.999912	no	0	1	0	1.62	3	0	0	4	4	0	0	1
8506	0.02948	ENSBTAG00000013536								1	0	0	2.948	3	0	0.584963	2.948	2.948	0.290934	0.999912	no	0	1	0	1.46	0	3	1	0	0	0	7	1
5005	0.02946	ENSBTAG00000007955								1	0	0	2.946	0	3	0.584963	-2.946	2.946	0.264132	0.999912	no	0	1	0	1.62	3	0	4	4	0	1	0	0
291	0.02944	ENSBTAG00000000448								1	0	0	2.944	3	0	0.584963	2.944	2.944	0.297557	0.999912	no	0	1	0	1.42	0	3	0	1	0	7	0	1
881	0.02944	ENSBTAG00000001374								1	0	0	2.944	1	0	-1	2.944	2.944	0.459131	0.999912	no	0	1	0	0.66	0	1	0	0	0	1	3	0
2357	0.02944	ENSBTAG00000003667								1	0	0	2.944	1	0	-1	2.944	2.944	0.459131	0.999912	no	0	1	0	0.66	0	1	0	0	0	1	3	0
8442	0.02944	ENSBTAG00000013429								1	0	0	2.944	1	0	-1	2.944	2.944	0.459131	0.999912	no	0	1	0	0.66	0	1	0	0	0	1	3	0
14494	0.02944	ENSBTAG00000026381								1	0	0	2.944	1	0	-1	2.944	2.944	0.459131	0.999912	no	0	1	0	0.66	0	1	0	0	0	1	3	0
16243	0.02944	ENSBTAG00000036375								1	0	0	2.944	1	0	-1	2.944	2.944	0.459131	0.999912	no	0	1	0	0.66	0	1	0	0	0	1	3	0
18778	0.02944	ENSBTAG00000044568								1	0	0	2.944	1	0	-1	2.944	2.944	0.459131	0.999912	no	0	1	0	0.66	0	1	0	0	0	1	3	0
23957	0.02944	ENSBTAG00000051666								1	0	0	2.944	1	0	-1	2.944	2.944	0.459131	0.999912	no	0	1	0	0.66	0	1	0	0	0	1	3	0
4197	0.02942	ENSBTAG00000006659								1	0	0	2.942	2	16	3.16993	-2.942	2.942	0.00706758	0.999912	no	0	1	0	9.01	16	2	22	9	17	2	3	1
26631	0.0294	ENSBTAG00000054340								1	0	0	2.94	1	8	2.16993	-2.94	2.94	0.132358	0.999912	no	0	1	0	4.23	8	1	0	7	16	0	3	0
15831	0.02936	ENSBTAG00000033298								1	0	0	2.936	18	2	3.32193	2.936	2.936	0.00886406	0.999912	no	0	1	0	9.83	2	18	0	4	2	21	9	23
7234	0.02934	ENSBTAG00000011549								1	0	0	2.934	1	5	1.58496	-2.934	2.934	0.213411	0.999912	no	0	1	0	3	5	1	0	0	16	1	1	0
15267	0.02933	ENSBTAG00000030882								1	0	0	2.933	1	5	1.58496	-2.933	2.933	0.132346	0.999912	no	0	1	0	2.83	5	1	3	7	5	0	2	0
6793	0.02931	ENSBTAG00000010841								1	0	0	2.931	9	1	2.32193	2.931	2.931	0.0360516	0.999912	no	0	1	0	5.21	1	9	0	1	2	7	12	9
7674	0.02931	ENSBTAG00000012222								1	0	0	2.931	1	0	-1	2.931	2.931	0.461132	0.999912	no	0	1	0	0.65	0	1	0	0	0	0	3	1
7957	0.02931	ENSBTAG00000012684								1	0	0	2.931	1	0	-1	2.931	2.931	0.461132	0.999912	no	0	1	0	0.65	0	1	0	0	0	0	3	1
11094	0.02931	ENSBTAG00000017697								1	0	0	2.931	1	0	-1	2.931	2.931	0.461132	0.999912	no	0	1	0	0.65	0	1	0	0	0	0	3	1
11943	0.02931	ENSBTAG00000019095								1	0	0	2.931	1	0	-1	2.931	2.931	0.461132	0.999912	no	0	1	0	0.65	0	1	0	0	0	0	3	1
12612	0.02931	ENSBTAG00000020150								1	0	0	2.931	1	0	-1	2.931	2.931	0.461132	0.999912	no	0	1	0	0.65	0	1	0	0	0	0	3	1
17250	0.02931	ENSBTAG00000040222								1	0	0	2.931	1	0	-1	2.931	2.931	0.461132	0.999912	no	0	1	0	0.65	0	1	0	0	0	0	3	1
25039	0.02926	ENSBTAG00000052748								1	0	0	2.926	0	3	0.584963	-2.926	2.926	0.226539	0.999912	no	0	1	0	1.61	3	0	1	2	5	1	0	0
17417	0.02925	ENSBTAG00000042180								1	0	0	2.925	2	0	0	2.925	2.925	0.292858	0.999912	no	0	1	0	1.4	0	2	0	1	0	3	0	4
18640	0.02918	ENSBTAG00000044340								1	0	0	2.918	0	3	0.584963	-2.918	2.918	0.276405	0.999912	no	0	1	0	1.58	3	0	6	2	0	0	1	0
24195	0.02918	ENSBTAG00000051904								1	0	0	2.918	0	3	0.584963	-2.918	2.918	0.273701	0.999912	no	0	1	0	1.6	3	0	6	2	0	1	0	0
8204	0.02913	ENSBTAG00000013055								1	0	0	2.913	3	0	0.584963	2.913	2.913	0.25345	0.999912	no	0	1	0	1.45	0	3	0	0	1	6	1	1
26174	0.02911	ENSBTAG00000053883								1	0	0	2.911	0	1	-1	-2.911	2.911	0.39861	0.999912	no	0	1	0	0.72	1	0	1	2	1	0	0	0
9964	0.0291	ENSBTAG00000015875								1	0	0	2.91	7	1	2	2.91	2.91	0.0754953	0.999912	no	0	1	0	3.98	1	7	2	1	0	2	12	6
26071	0.02908	ENSBTAG00000053780								1	0	0	2.908	0	3	0.584963	-2.908	2.908	0.340411	0.999912	no	0	1	0	1.57	3	0	0	0	8	0	1	0
26330	0.02908	ENSBTAG00000054039								1	0	0	2.908	0	3	0.584963	-2.908	2.908	0.337629	0.999912	no	0	1	0	1.6	3	0	0	0	8	1	0	0
13809	0.02906	ENSBTAG00000022169								1	0	0	2.906	0	1	-1	-2.906	2.906	0.451594	0.999912	no	0	1	0	0.72	1	0	2	2	0	0	0	0
17513	0.02906	ENSBTAG00000042377								1	0	0	2.906	0	1	-1	-2.906	2.906	0.451594	0.999912	no	0	1	0	0.72	1	0	2	2	0	0	0	0
21230	0.02906	ENSBTAG00000048939								1	0	0	2.906	0	1	-1	-2.906	2.906	0.451594	0.999912	no	0	1	0	0.72	1	0	2	2	0	0	0	0
11988	0.02904	ENSBTAG00000019164								1	0	0	2.904	0	3	0.584963	-2.904	2.904	0.292139	0.999912	no	0	1	0	1.57	3	0	1	0	7	0	1	0
4895	0.02897	ENSBTAG00000007773								1	0	0	2.897	0	3	0.584963	-2.897	2.897	0.279241	0.999912	no	0	1	0	1.59	3	0	4	0	4	1	0	0
3502	0.02894	ENSBTAG00000005546								1	0	0	2.894	0	3	0.584963	-2.894	2.894	0.341953	0.999912	no	0	1	0	1.58	3	0	8	0	0	0	0	1
4416	0.02894	ENSBTAG00000007000								1	0	0	2.894	0	3	0.584963	-2.894	2.894	0.341953	0.999912	no	0	1	0	1.58	3	0	8	0	0	0	0	1
23763	0.02894	ENSBTAG00000051472								1	0	0	2.894	2	0	0	2.894	2.894	0.250953	0.999912	no	0	1	0	1.43	0	2	1	0	0	2	1	4
692	0.02893	ENSBTAG00000001063								1	0	0	2.893	0	3	0.584963	-2.893	2.893	0.34133	0.999912	no	0	1	0	1.59	3	0	8	0	0	1	0	0
25022	0.02891	ENSBTAG00000052731								1	0	0	2.891	8	1	2.16993	2.891	2.891	0.0881046	0.999912	no	0	1	0	4.29	1	8	0	0	3	9	3	11
33	0.02886	ENSBTAG00000000052								1	0	0	2.886	1	0	-1	2.886	2.886	0.46835	0.999912	no	0	1	0	0.63	0	1	0	0	0	0	4	0
356	0.02886	ENSBTAG00000000558								1	0	0	2.886	1	0	-1	2.886	2.886	0.46835	0.999912	no	0	1	0	0.63	0	1	0	0	0	0	4	0
572	0.02886	ENSBTAG00000000888								1	0	0	2.886	1	0	-1	2.886	2.886	0.46835	0.999912	no	0	1	0	0.63	0	1	0	0	0	0	4	0
1715	0.02886	ENSBTAG00000002687								1	0	0	2.886	1	0	-1	2.886	2.886	0.46835	0.999912	no	0	1	0	0.63	0	1	0	0	0	0	4	0
2972	0.02886	ENSBTAG00000004710								1	0	0	2.886	1	0	-1	2.886	2.886	0.46835	0.999912	no	0	1	0	0.63	0	1	0	0	0	0	4	0
3124	0.02886	ENSBTAG00000004940								1	0	0	2.886	1	0	-1	2.886	2.886	0.46835	0.999912	no	0	1	0	0.63	0	1	0	0	0	0	4	0
4576	0.02886	ENSBTAG00000007259								1	0	0	2.886	1	0	-1	2.886	2.886	0.46835	0.999912	no	0	1	0	0.63	0	1	0	0	0	0	4	0
4703	0.02886	ENSBTAG00000007457								1	0	0	2.886	1	0	-1	2.886	2.886	0.46835	0.999912	no	0	1	0	0.63	0	1	0	0	0	0	4	0
5657	0.02886	ENSBTAG00000009002								1	0	0	2.886	1	0	-1	2.886	2.886	0.46835	0.999912	no	0	1	0	0.63	0	1	0	0	0	0	4	0
7168	0.02886	ENSBTAG00000011447								1	0	0	2.886	1	0	-1	2.886	2.886	0.46835	0.999912	no	0	1	0	0.63	0	1	0	0	0	0	4	0
8353	0.02886	ENSBTAG00000013278								1	0	0	2.886	1	0	-1	2.886	2.886	0.46835	0.999912	no	0	1	0	0.63	0	1	0	0	0	0	4	0
10684	0.02886	ENSBTAG00000017023								1	0	0	2.886	1	0	-1	2.886	2.886	0.46835	0.999912	no	0	1	0	0.63	0	1	0	0	0	0	4	0
11854	0.02886	ENSBTAG00000018965								1	0	0	2.886	1	0	-1	2.886	2.886	0.46835	0.999912	no	0	1	0	0.63	0	1	0	0	0	0	4	0
12746	0.02886	ENSBTAG00000020369								1	0	0	2.886	1	0	-1	2.886	2.886	0.46835	0.999912	no	0	1	0	0.63	0	1	0	0	0	0	4	0
14249	0.02886	ENSBTAG00000024983								1	0	0	2.886	1	0	-1	2.886	2.886	0.46835	0.999912	no	0	1	0	0.63	0	1	0	0	0	0	4	0
14758	0.02886	ENSBTAG00000028457								1	0	0	2.886	1	0	-1	2.886	2.886	0.46835	0.999912	no	0	1	0	0.63	0	1	0	0	0	0	4	0
14817	0.02886	ENSBTAG00000029283								1	0	0	2.886	1	0	-1	2.886	2.886	0.46835	0.999912	no	0	1	0	0.63	0	1	0	0	0	0	4	0
16450	0.02886	ENSBTAG00000037632								1	0	0	2.886	1	0	-1	2.886	2.886	0.46835	0.999912	no	0	1	0	0.63	0	1	0	0	0	0	4	0
17487	0.02886	ENSBTAG00000042319								1	0	0	2.886	1	0	-1	2.886	2.886	0.46835	0.999912	no	0	1	0	0.63	0	1	0	0	0	0	4	0
17502	0.02886	ENSBTAG00000042357								1	0	0	2.886	1	0	-1	2.886	2.886	0.46835	0.999912	no	0	1	0	0.63	0	1	0	0	0	0	4	0
17669	0.02886	ENSBTAG00000042661								1	0	0	2.886	1	0	-1	2.886	2.886	0.46835	0.999912	no	0	1	0	0.63	0	1	0	0	0	0	4	0
17893	0.02886	ENSBTAG00000043077								1	0	0	2.886	1	0	-1	2.886	2.886	0.46835	0.999912	no	0	1	0	0.63	0	1	0	0	0	0	4	0
18118	0.02886	ENSBTAG00000043482								1	0	0	2.886	1	0	-1	2.886	2.886	0.46835	0.999912	no	0	1	0	0.63	0	1	0	0	0	0	4	0
20434	0.02886	ENSBTAG00000047907								1	0	0	2.886	1	0	-1	2.886	2.886	0.46835	0.999912	no	0	1	0	0.63	0	1	0	0	0	0	4	0
21142	0.02886	ENSBTAG00000048851								1	0	0	2.886	1	0	-1	2.886	2.886	0.46835	0.999912	no	0	1	0	0.63	0	1	0	0	0	0	4	0
21413	0.02886	ENSBTAG00000049122								1	0	0	2.886	1	0	-1	2.886	2.886	0.46835	0.999912	no	0	1	0	0.63	0	1	0	0	0	0	4	0
22737	0.02886	ENSBTAG00000050446								1	0	0	2.886	1	0	-1	2.886	2.886	0.46835	0.999912	no	0	1	0	0.63	0	1	0	0	0	0	4	0
23990	0.02886	ENSBTAG00000051699								1	0	0	2.886	1	0	-1	2.886	2.886	0.46835	0.999912	no	0	1	0	0.63	0	1	0	0	0	0	4	0
24019	0.02886	ENSBTAG00000051728								1	0	0	2.886	1	0	-1	2.886	2.886	0.46835	0.999912	no	0	1	0	0.63	0	1	0	0	0	0	4	0
24459	0.02886	ENSBTAG00000052168								1	0	0	2.886	1	0	-1	2.886	2.886	0.46835	0.999912	no	0	1	0	0.63	0	1	0	0	0	0	4	0
24975	0.02886	ENSBTAG00000052684								1	0	0	2.886	1	0	-1	2.886	2.886	0.46835	0.999912	no	0	1	0	0.63	0	1	0	0	0	0	4	0
25649	0.02886	ENSBTAG00000053358								1	0	0	2.886	1	0	-1	2.886	2.886	0.46835	0.999912	no	0	1	0	0.63	0	1	0	0	0	0	4	0
26521	0.02886	ENSBTAG00000054230								1	0	0	2.886	1	0	-1	2.886	2.886	0.46835	0.999912	no	0	1	0	0.63	0	1	0	0	0	0	4	0
26738	0.02886	ENSBTAG00000054447								1	0	0	2.886	1	0	-1	2.886	2.886	0.46835	0.999912	no	0	1	0	0.63	0	1	0	0	0	0	4	0
22616	0.02877	ENSBTAG00000050325								1	0	0	2.877	0	3	0.584963	-2.877	2.877	0.282418	0.999912	no	0	1	0	1.56	3	0	0	3	5	1	0	0
26756	0.02871	ENSBTAG00000054465								1	0	0	2.871	1	5	1.58496	-2.871	2.871	0.18574	0.999912	no	0	1	0	3.02	5	1	6	10	0	2	0	0
3327	0.02869	ENSBTAG00000005247								1	0	0	2.869	0	1	-1	-2.869	2.869	0.46946	0.999912	no	0	1	0	0.71	1	0	0	0	4	0	0	0
3469	0.02869	ENSBTAG00000005479								1	0	0	2.869	0	1	-1	-2.869	2.869	0.46946	0.999912	no	0	1	0	0.71	1	0	0	0	4	0	0	0
3725	0.02869	ENSBTAG00000005910								1	0	0	2.869	0	1	-1	-2.869	2.869	0.46946	0.999912	no	0	1	0	0.71	1	0	0	0	4	0	0	0
4849	0.02869	ENSBTAG00000007695								1	0	0	2.869	0	1	-1	-2.869	2.869	0.46946	0.999912	no	0	1	0	0.71	1	0	0	0	4	0	0	0
6697	0.02869	ENSBTAG00000010673								1	0	0	2.869	0	1	-1	-2.869	2.869	0.46946	0.999912	no	0	1	0	0.71	1	0	0	0	4	0	0	0
7338	0.02869	ENSBTAG00000011723								1	0	0	2.869	0	1	-1	-2.869	2.869	0.46946	0.999912	no	0	1	0	0.71	1	0	0	0	4	0	0	0
9202	0.02869	ENSBTAG00000014676								1	0	0	2.869	0	1	-1	-2.869	2.869	0.46946	0.999912	no	0	1	0	0.71	1	0	0	0	4	0	0	0
10142	0.02869	ENSBTAG00000016153								1	0	0	2.869	0	1	-1	-2.869	2.869	0.46946	0.999912	no	0	1	0	0.71	1	0	0	0	4	0	0	0
10747	0.02869	ENSBTAG00000017121								1	0	0	2.869	0	1	-1	-2.869	2.869	0.46946	0.999912	no	0	1	0	0.71	1	0	0	0	4	0	0	0
10983	0.02869	ENSBTAG00000017500								1	0	0	2.869	0	1	-1	-2.869	2.869	0.46946	0.999912	no	0	1	0	0.71	1	0	0	0	4	0	0	0
11941	0.02869	ENSBTAG00000019093								1	0	0	2.869	0	1	-1	-2.869	2.869	0.46946	0.999912	no	0	1	0	0.71	1	0	0	0	4	0	0	0
13221	0.02869	ENSBTAG00000021109								1	0	0	2.869	0	1	-1	-2.869	2.869	0.46946	0.999912	no	0	1	0	0.71	1	0	0	0	4	0	0	0
14844	0.02869	ENSBTAG00000029764								1	0	0	2.869	0	1	-1	-2.869	2.869	0.46946	0.999912	no	0	1	0	0.71	1	0	0	0	4	0	0	0
15254	0.02869	ENSBTAG00000030834								1	0	0	2.869	0	1	-1	-2.869	2.869	0.46946	0.999912	no	0	1	0	0.71	1	0	0	0	4	0	0	0
16017	0.02869	ENSBTAG00000034441								1	0	0	2.869	0	1	-1	-2.869	2.869	0.46946	0.999912	no	0	1	0	0.71	1	0	0	0	4	0	0	0
17927	0.02869	ENSBTAG00000043135								1	0	0	2.869	0	1	-1	-2.869	2.869	0.46946	0.999912	no	0	1	0	0.71	1	0	0	0	4	0	0	0
17963	0.02869	ENSBTAG00000043202								1	0	0	2.869	0	1	-1	-2.869	2.869	0.46946	0.999912	no	0	1	0	0.71	1	0	0	0	4	0	0	0
18034	0.02869	ENSBTAG00000043328								1	0	0	2.869	0	1	-1	-2.869	2.869	0.46946	0.999912	no	0	1	0	0.71	1	0	0	0	4	0	0	0
18703	0.02869	ENSBTAG00000044441								1	0	0	2.869	0	1	-1	-2.869	2.869	0.46946	0.999912	no	0	1	0	0.71	1	0	0	0	4	0	0	0
19011	0.02869	ENSBTAG00000044957								1	0	0	2.869	0	1	-1	-2.869	2.869	0.46946	0.999912	no	0	1	0	0.71	1	0	0	0	4	0	0	0
19332	0.02869	ENSBTAG00000045480								1	0	0	2.869	0	1	-1	-2.869	2.869	0.46946	0.999912	no	0	1	0	0.71	1	0	0	0	4	0	0	0
19861	0.02869	ENSBTAG00000046586								1	0	0	2.869	0	1	-1	-2.869	2.869	0.46946	0.999912	no	0	1	0	0.71	1	0	0	0	4	0	0	0
20004	0.02869	ENSBTAG00000046917								1	0	0	2.869	0	1	-1	-2.869	2.869	0.46946	0.999912	no	0	1	0	0.71	1	0	0	0	4	0	0	0
20726	0.02869	ENSBTAG00000048435								1	0	0	2.869	0	1	-1	-2.869	2.869	0.46946	0.999912	no	0	1	0	0.71	1	0	0	0	4	0	0	0
22541	0.02869	ENSBTAG00000050250								1	0	0	2.869	0	1	-1	-2.869	2.869	0.46946	0.999912	no	0	1	0	0.71	1	0	0	0	4	0	0	0
24164	0.02869	ENSBTAG00000051873								1	0	0	2.869	0	1	-1	-2.869	2.869	0.46946	0.999912	no	0	1	0	0.71	1	0	0	0	4	0	0	0
24266	0.02869	ENSBTAG00000051975								1	0	0	2.869	0	1	-1	-2.869	2.869	0.46946	0.999912	no	0	1	0	0.71	1	0	0	0	4	0	0	0
26359	0.02869	ENSBTAG00000054068								1	0	0	2.869	0	1	-1	-2.869	2.869	0.46946	0.999912	no	0	1	0	0.71	1	0	0	0	4	0	0	0
27514	0.02869	ENSBTAG00000055223								1	0	0	2.869	0	1	-1	-2.869	2.869	0.46946	0.999912	no	0	1	0	0.71	1	0	0	0	4	0	0	0
7762	0.02867	ENSBTAG00000012370								1	0	0	2.867	0	3	0.584963	-2.867	2.867	0.350376	0.999912	no	0	1	0	1.51	3	0	0	8	0	0	1	0
15666	0.02866	ENSBTAG00000032544								1	0	0	2.866	1	8	2.16993	-2.866	2.866	0.205127	0.999912	no	0	1	0	4.59	8	1	24	0	0	3	0	0
22358	0.02865	ENSBTAG00000050067								1	0	0	2.865	0	1	-1	-2.865	2.865	0.466123	0.999912	no	0	1	0	0.71	1	0	1	0	3	0	0	0
611	0.02862	ENSBTAG00000000951								1	0	0	2.862	7	1	2	2.862	2.862	0.0800427	0.999912	no	0	1	0	3.61	1	7	1	1	0	7	4	9
2174	0.02859	ENSBTAG00000003393								1	0	0	2.859	1	5	1.58496	-2.859	2.859	0.147502	0.999912	no	0	1	0	2.7	5	1	5	6	3	0	2	0
11391	0.02858	ENSBTAG00000018206								1	0	0	2.858	2	0	0	2.858	2.858	0.306541	0.999912	no	0	1	0	1.39	0	2	1	0	0	0	2	5
1973	0.02854	ENSBTAG00000003079								1	0	0	2.854	0	1	-1	-2.854	2.854	0.471785	0.999912	no	0	1	0	0.7	1	0	4	0	0	0	0	0
2333	0.02854	ENSBTAG00000003625								1	0	0	2.854	0	1	-1	-2.854	2.854	0.471785	0.999912	no	0	1	0	0.7	1	0	4	0	0	0	0	0
3710	0.02854	ENSBTAG00000005884								1	0	0	2.854	0	1	-1	-2.854	2.854	0.471785	0.999912	no	0	1	0	0.7	1	0	4	0	0	0	0	0
4399	0.02854	ENSBTAG00000006973								1	0	0	2.854	0	1	-1	-2.854	2.854	0.471785	0.999912	no	0	1	0	0.7	1	0	4	0	0	0	0	0
5241	0.02854	ENSBTAG00000008331								1	0	0	2.854	0	1	-1	-2.854	2.854	0.471785	0.999912	no	0	1	0	0.7	1	0	4	0	0	0	0	0
5539	0.02854	ENSBTAG00000008807								1	0	0	2.854	0	1	-1	-2.854	2.854	0.471785	0.999912	no	0	1	0	0.7	1	0	4	0	0	0	0	0
5557	0.02854	ENSBTAG00000008836								1	0	0	2.854	0	1	-1	-2.854	2.854	0.471785	0.999912	no	0	1	0	0.7	1	0	4	0	0	0	0	0
8644	0.02854	ENSBTAG00000013779								1	0	0	2.854	0	1	-1	-2.854	2.854	0.471785	0.999912	no	0	1	0	0.7	1	0	4	0	0	0	0	0
9654	0.02854	ENSBTAG00000015351								1	0	0	2.854	0	1	-1	-2.854	2.854	0.471785	0.999912	no	0	1	0	0.7	1	0	4	0	0	0	0	0
9744	0.02854	ENSBTAG00000015510								1	0	0	2.854	0	1	-1	-2.854	2.854	0.471785	0.999912	no	0	1	0	0.7	1	0	4	0	0	0	0	0
12221	0.02854	ENSBTAG00000019521								1	0	0	2.854	0	1	-1	-2.854	2.854	0.471785	0.999912	no	0	1	0	0.7	1	0	4	0	0	0	0	0
13483	0.02854	ENSBTAG00000021547								1	0	0	2.854	0	1	-1	-2.854	2.854	0.471785	0.999912	no	0	1	0	0.7	1	0	4	0	0	0	0	0
14275	0.02854	ENSBTAG00000025140								1	0	0	2.854	0	1	-1	-2.854	2.854	0.471785	0.999912	no	0	1	0	0.7	1	0	4	0	0	0	0	0
16439	0.02854	ENSBTAG00000037576								1	0	0	2.854	0	1	-1	-2.854	2.854	0.471785	0.999912	no	0	1	0	0.7	1	0	4	0	0	0	0	0
16815	0.02854	ENSBTAG00000038843								1	0	0	2.854	0	1	-1	-2.854	2.854	0.471785	0.999912	no	0	1	0	0.7	1	0	4	0	0	0	0	0
16916	0.02854	ENSBTAG00000039171								1	0	0	2.854	0	1	-1	-2.854	2.854	0.471785	0.999912	no	0	1	0	0.7	1	0	4	0	0	0	0	0
16958	0.02854	ENSBTAG00000039298								1	0	0	2.854	0	1	-1	-2.854	2.854	0.471785	0.999912	no	0	1	0	0.7	1	0	4	0	0	0	0	0
17627	0.02854	ENSBTAG00000042579								1	0	0	2.854	0	1	-1	-2.854	2.854	0.471785	0.999912	no	0	1	0	0.7	1	0	4	0	0	0	0	0
20112	0.02854	ENSBTAG00000047160								1	0	0	2.854	0	1	-1	-2.854	2.854	0.471785	0.999912	no	0	1	0	0.7	1	0	4	0	0	0	0	0
21140	0.02854	ENSBTAG00000048849								1	0	0	2.854	0	1	-1	-2.854	2.854	0.471785	0.999912	no	0	1	0	0.7	1	0	4	0	0	0	0	0
21225	0.02854	ENSBTAG00000048934								1	0	0	2.854	0	1	-1	-2.854	2.854	0.471785	0.999912	no	0	1	0	0.7	1	0	4	0	0	0	0	0
23746	0.02854	ENSBTAG00000051455								1	0	0	2.854	0	1	-1	-2.854	2.854	0.471785	0.999912	no	0	1	0	0.7	1	0	4	0	0	0	0	0
24626	0.02854	ENSBTAG00000052335								1	0	0	2.854	0	1	-1	-2.854	2.854	0.471785	0.999912	no	0	1	0	0.7	1	0	4	0	0	0	0	0
25749	0.02854	ENSBTAG00000053458								1	0	0	2.854	0	1	-1	-2.854	2.854	0.471785	0.999912	no	0	1	0	0.7	1	0	4	0	0	0	0	0
26438	0.02854	ENSBTAG00000054147								1	0	0	2.854	0	1	-1	-2.854	2.854	0.471785	0.999912	no	0	1	0	0.7	1	0	4	0	0	0	0	0
22969	0.02852	ENSBTAG00000050678								1	0	0	2.852	1	5	1.58496	-2.852	2.852	0.258747	0.999912	no	0	1	0	3.03	5	1	0	0	16	2	0	0
2530	0.02846	ENSBTAG00000003956								1	0	0	2.846	8	1	2.16993	2.846	2.846	0.104285	0.999912	no	0	1	0	4.3	1	8	0	3	0	1	7	15
16050	0.02839	ENSBTAG00000034676								1	0	0	2.839	0	3	0.584963	-2.839	2.839	0.260405	0.999912	no	0	1	0	1.53	3	0	6	1	1	0	0	1
21791	0.0283	ENSBTAG00000049500								1	0	0	2.83	2	0	0	2.83	2.83	0.31738	0.999912	no	0	1	0	1.31	0	2	0	1	0	3	4	0
10618	0.02827	ENSBTAG00000016911								1	0	0	2.827	14	2	3	2.827	2.827	0.0197257	0.999912	no	0	1	0	7.8	2	14	0	4	1	11	16	14
413	0.02826	ENSBTAG00000000638								1	0	0	2.826	5	1	1.58496	2.826	2.826	0.180477	0.999912	no	0	1	0	3.16	1	5	0	2	0	0	11	5
5221	0.02821	ENSBTAG00000008301								1	0	0	2.821	10	1	2.45943	2.821	2.821	0.0328647	0.999912	no	0	1	0	5.93	1	10	2	2	0	7	9	15
23629	0.02819	ENSBTAG00000051338								1	0	0	2.819	1	7	2	-2.819	2.819	0.159961	0.999912	no	0	1	0	4.24	7	1	0	0	22	1	1	1
22915	0.02815	ENSBTAG00000050624								1	0	0	2.815	0	3	0.584963	-2.815	2.815	0.300874	0.999912	no	0	1	0	1.47	3	0	4	4	0	0	1	0
15279	0.02808	ENSBTAG00000030922								1	0	0	2.808	0	1	-1	-2.808	2.808	0.479256	0.999912	no	0	1	0	0.67	1	0	0	3	1	0	0	0
1509	0.02805	ENSBTAG00000002349								1	0	0	2.805	5	1	1.58496	2.805	2.805	0.197484	0.999912	no	0	1	0	3.11	1	5	0	2	0	2	14	0
2735	0.02802	ENSBTAG00000004293								1	0	0	2.802	1	5	1.58496	-2.802	2.802	0.286777	0.999912	no	0	1	0	2.59	5	1	14	0	0	0	2	0
15280	0.02798	ENSBTAG00000030927								1	0	0	2.798	2	0	0	2.798	2.798	0.328232	0.999912	no	0	1	0	1.28	0	2	0	1	0	2	5	0
16487	0.02785	ENSBTAG00000037768								1	0	0	2.785	0	2	0	-2.785	2.785	0.314329	0.999912	no	0	1	0	1.45	2	0	6	1	0	0	1	0
20075	0.02785	ENSBTAG00000047073								1	0	0	2.785	0	2	0	-2.785	2.785	0.314329	0.999912	no	0	1	0	1.45	2	0	6	1	0	0	1	0
2237	0.02774	ENSBTAG00000003494								1	0	0	2.774	4	0	1	2.774	2.774	0.212753	0.999912	no	0	1	0	2.08	0	4	0	1	0	1	7	3
26861	0.02767	ENSBTAG00000054570								1	0	0	2.767	1	7	2	-2.767	2.767	0.0943307	0.999912	no	0	1	0	4	7	1	3	3	15	1	2	0
7180	0.02763	ENSBTAG00000011467								1	0	0	2.763	20	3	3.52356	2.763	2.763	0.0127505	0.999912	no	0	1	0	11.35	3	20	4	1	3	44	4	12
10290	0.02759	ENSBTAG00000016370								1	0	0	2.759	0	1	-1	-2.759	2.759	0.487119	0.999912	no	0	1	0	0.65	1	0	0	1	3	0	0	0
11406	0.02759	ENSBTAG00000018235								1	0	0	2.759	0	1	-1	-2.759	2.759	0.487119	0.999912	no	0	1	0	0.65	1	0	0	1	3	0	0	0
16937	0.02759	ENSBTAG00000039223								1	0	0	2.759	0	1	-1	-2.759	2.759	0.487119	0.999912	no	0	1	0	0.65	1	0	0	1	3	0	0	0
22103	0.02759	ENSBTAG00000049812								1	0	0	2.759	0	1	-1	-2.759	2.759	0.487119	0.999912	no	0	1	0	0.65	1	0	0	1	3	0	0	0
23515	0.02759	ENSBTAG00000051224								1	0	0	2.759	0	1	-1	-2.759	2.759	0.487119	0.999912	no	0	1	0	0.65	1	0	0	1	3	0	0	0
15907	0.02755	ENSBTAG00000033642								1	0	0	2.755	5	1	1.58496	2.755	2.755	0.139022	0.999912	no	0	1	0	3.07	1	5	0	2	0	4	9	3
14101	0.02754	ENSBTAG00000024125								1	0	0	2.754	0	1	-1	-2.754	2.754	0.443504	0.999912	no	0	1	0	0.65	1	0	1	1	2	0	0	0
4367	0.02753	ENSBTAG00000006925								1	0	0	2.753	10	1	2.45943	2.753	2.753	0.0588341	0.999912	no	0	1	0	6.08	1	10	0	4	0	13	13	5
25852	0.0275	ENSBTAG00000053561								1	0	0	2.75	0	1	-1	-2.75	2.75	0.444592	0.999912	no	0	1	0	0.65	1	0	2	1	1	0	0	0
734	0.02747	ENSBTAG00000001119								1	0	0	2.747	4	0	1	2.747	2.747	0.280174	0.999912	no	0	1	0	2.02	0	4	0	1	0	0	1	10
15135	0.02747	ENSBTAG00000030423								1	0	0	2.747	1	5	1.58496	-2.747	2.747	0.218571	0.999912	no	0	1	0	2.84	5	1	8	0	6	2	0	0
588	0.02742	ENSBTAG00000000916								1	0	0	2.742	4	0	1	2.742	2.742	0.267699	0.999912	no	0	1	0	2.02	0	4	0	1	0	8	3	0
17906	0.0274	ENSBTAG00000043101								1	0	0	2.74	0	2	0	-2.74	2.74	0.323096	0.999912	no	0	1	0	1.41	2	0	0	2	5	0	1	0
1735	0.02736	ENSBTAG00000002710								1	0	0	2.736	6	1	1.80735	2.736	2.736	0.169397	0.999912	no	0	1	0	3.31	1	6	1	1	0	2	0	15
23808	0.02733	ENSBTAG00000051517								1	0	0	2.733	0	2	0	-2.733	2.733	0.267787	0.999912	no	0	1	0	1.43	2	0	3	2	2	1	0	0
8316	0.02731	ENSBTAG00000013222								1	0	0	2.731	0	2	0	-2.731	2.731	0.383789	0.999912	no	0	1	0	1.41	2	0	0	7	0	0	0	1
6698	0.0273	ENSBTAG00000010676								1	0	0	2.73	0	2	0	-2.73	2.73	0.386367	0.999912	no	0	1	0	1.38	2	0	0	7	0	0	1	0
12115	0.0273	ENSBTAG00000019355								1	0	0	2.73	0	2	0	-2.73	2.73	0.386367	0.999912	no	0	1	0	1.38	2	0	0	7	0	0	1	0
20524	0.0273	ENSBTAG00000048103								1	0	0	2.73	0	2	0	-2.73	2.73	0.322582	0.999912	no	0	1	0	1.43	2	0	5	2	0	1	0	0
23439	0.0273	ENSBTAG00000051148								1	0	0	2.73	0	2	0	-2.73	2.73	0.386367	0.999912	no	0	1	0	1.38	2	0	0	7	0	0	1	0
6441	0.02729	ENSBTAG00000010278								1	0	0	2.729	4	1	1.32193	2.729	2.729	0.173054	0.999912	no	0	1	0	2.58	1	4	0	0	2	3	6	4
17979	0.02725	ENSBTAG00000043236								1	0	0	2.725	1	5	1.58496	-2.725	2.725	0.204451	0.999912	no	0	1	0	2.64	5	1	12	2	0	1	1	0
13101	0.0272	ENSBTAG00000020919								1	0	0	2.72	2	0	0	2.72	2.72	0.356033	0.999912	no	0	1	0	1.23	0	2	0	1	0	6	0	1
1598	0.02715	ENSBTAG00000002492								1	0	0	2.715	0	2	0	-2.715	2.715	0.387503	0.999912	no	0	1	0	1.43	2	0	0	0	7	1	0	0
3187	0.02715	ENSBTAG00000005034								1	0	0	2.715	0	2	0	-2.715	2.715	0.390658	0.999912	no	0	1	0	1.4	2	0	0	0	7	0	1	0
18342	0.02713	ENSBTAG00000043836								1	0	0	2.713	14	2	3	2.713	2.713	0.0243666	0.999912	no	0	1	0	8.4	2	14	4	1	1	29	11	3
648	0.02712	ENSBTAG00000001004								1	0	0	2.712	8	1	2.16993	2.712	2.712	0.141052	0.999912	no	0	1	0	4.87	1	8	0	4	0	12	13	0
17595	0.02712	ENSBTAG00000042521								1	0	0	2.712	1	9	2.32193	-2.712	2.712	0.0570782	0.999912	no	0	1	0	5.23	9	1	16	5	6	2	2	0
18022	0.0271	ENSBTAG00000043306								1	0	0	2.71	4	0	1	2.71	2.71	0.275899	0.999912	no	0	1	0	1.98	0	4	0	1	0	0	3	8
20396	0.02703	ENSBTAG00000047816								1	0	0	2.703	0	2	0	-2.703	2.703	0.331654	0.999912	no	0	1	0	1.41	2	0	4	0	3	0	0	1
21657	0.02702	ENSBTAG00000049366								1	0	0	2.702	1	4	1.32193	-2.702	2.702	0.311999	0.999912	no	0	1	0	2.44	4	1	0	0	13	0	2	0
14714	0.02701	ENSBTAG00000027865								1	0	0	2.701	0	2	0	-2.701	2.701	0.394521	0.999912	no	0	1	0	1.38	2	0	7	0	0	0	1	0
16679	0.027	ENSBTAG00000038412								1	0	0	2.7	0	2	0	-2.7	2.7	0.391333	0.999912	no	0	1	0	1.41	2	0	7	0	0	1	0	0
26401	0.027	ENSBTAG00000054110								1	0	0	2.7	0	2	0	-2.7	2.7	0.392037	0.999912	no	0	1	0	1.41	2	0	7	0	0	0	0	1
308	0.02696	ENSBTAG00000000478								1	0	0	2.696	0	1	-1	-2.696	2.696	0.497545	0.999912	no	0	1	0	0.61	1	0	0	4	0	0	0	0
595	0.02696	ENSBTAG00000000925								1	0	0	2.696	0	1	-1	-2.696	2.696	0.497545	0.999912	no	0	1	0	0.61	1	0	0	4	0	0	0	0
3696	0.02696	ENSBTAG00000005857								1	0	0	2.696	0	1	-1	-2.696	2.696	0.497545	0.999912	no	0	1	0	0.61	1	0	0	4	0	0	0	0
6173	0.02696	ENSBTAG00000009830								1	0	0	2.696	0	1	-1	-2.696	2.696	0.497545	0.999912	no	0	1	0	0.61	1	0	0	4	0	0	0	0
8152	0.02696	ENSBTAG00000012984								1	0	0	2.696	0	1	-1	-2.696	2.696	0.497545	0.999912	no	0	1	0	0.61	1	0	0	4	0	0	0	0
8333	0.02696	ENSBTAG00000013249								1	0	0	2.696	0	1	-1	-2.696	2.696	0.497545	0.999912	no	0	1	0	0.61	1	0	0	4	0	0	0	0
9015	0.02696	ENSBTAG00000014391								1	0	0	2.696	0	1	-1	-2.696	2.696	0.497545	0.999912	no	0	1	0	0.61	1	0	0	4	0	0	0	0
9101	0.02696	ENSBTAG00000014514								1	0	0	2.696	0	1	-1	-2.696	2.696	0.497545	0.999912	no	0	1	0	0.61	1	0	0	4	0	0	0	0
10923	0.02696	ENSBTAG00000017409								1	0	0	2.696	0	1	-1	-2.696	2.696	0.497545	0.999912	no	0	1	0	0.61	1	0	0	4	0	0	0	0
12060	0.02696	ENSBTAG00000019273								1	0	0	2.696	0	1	-1	-2.696	2.696	0.497545	0.999912	no	0	1	0	0.61	1	0	0	4	0	0	0	0
12772	0.02696	ENSBTAG00000020406								1	0	0	2.696	0	1	-1	-2.696	2.696	0.497545	0.999912	no	0	1	0	0.61	1	0	0	4	0	0	0	0
13273	0.02696	ENSBTAG00000021191								1	0	0	2.696	0	1	-1	-2.696	2.696	0.497545	0.999912	no	0	1	0	0.61	1	0	0	4	0	0	0	0
14126	0.02696	ENSBTAG00000024341								1	0	0	2.696	0	1	-1	-2.696	2.696	0.497545	0.999912	no	0	1	0	0.61	1	0	0	4	0	0	0	0
15413	0.02696	ENSBTAG00000031461								1	0	0	2.696	0	1	-1	-2.696	2.696	0.497545	0.999912	no	0	1	0	0.61	1	0	0	4	0	0	0	0
15852	0.02696	ENSBTAG00000033352								1	0	0	2.696	0	1	-1	-2.696	2.696	0.497545	0.999912	no	0	1	0	0.61	1	0	0	4	0	0	0	0
16388	0.02696	ENSBTAG00000037410								1	0	0	2.696	0	1	-1	-2.696	2.696	0.497545	0.999912	no	0	1	0	0.61	1	0	0	4	0	0	0	0
17088	0.02696	ENSBTAG00000039708								1	0	0	2.696	0	1	-1	-2.696	2.696	0.497545	0.999912	no	0	1	0	0.61	1	0	0	4	0	0	0	0
17386	0.02696	ENSBTAG00000042117								1	0	0	2.696	0	1	-1	-2.696	2.696	0.497545	0.999912	no	0	1	0	0.61	1	0	0	4	0	0	0	0
17741	0.02696	ENSBTAG00000042787								1	0	0	2.696	0	1	-1	-2.696	2.696	0.497545	0.999912	no	0	1	0	0.61	1	0	0	4	0	0	0	0
17842	0.02696	ENSBTAG00000042986								1	0	0	2.696	0	1	-1	-2.696	2.696	0.497545	0.999912	no	0	1	0	0.61	1	0	0	4	0	0	0	0
18396	0.02696	ENSBTAG00000043932								1	0	0	2.696	0	1	-1	-2.696	2.696	0.497545	0.999912	no	0	1	0	0.61	1	0	0	4	0	0	0	0
18549	0.02696	ENSBTAG00000044181								1	0	0	2.696	0	1	-1	-2.696	2.696	0.497545	0.999912	no	0	1	0	0.61	1	0	0	4	0	0	0	0
19665	0.02696	ENSBTAG00000046190								1	0	0	2.696	0	1	-1	-2.696	2.696	0.497545	0.999912	no	0	1	0	0.61	1	0	0	4	0	0	0	0
19855	0.02696	ENSBTAG00000046574								1	0	0	2.696	0	1	-1	-2.696	2.696	0.497545	0.999912	no	0	1	0	0.61	1	0	0	4	0	0	0	0
20302	0.02696	ENSBTAG00000047596								1	0	0	2.696	0	1	-1	-2.696	2.696	0.497545	0.999912	no	0	1	0	0.61	1	0	0	4	0	0	0	0
20703	0.02696	ENSBTAG00000048412								1	0	0	2.696	0	1	-1	-2.696	2.696	0.497545	0.999912	no	0	1	0	0.61	1	0	0	4	0	0	0	0
22397	0.02696	ENSBTAG00000050106								1	0	0	2.696	3	0	0.584963	2.696	2.696	0.232521	0.999912	no	0	1	0	1.98	0	3	0	1	0	1	3	6
23072	0.02696	ENSBTAG00000050781								1	0	0	2.696	0	1	-1	-2.696	2.696	0.497545	0.999912	no	0	1	0	0.61	1	0	0	4	0	0	0	0
25694	0.02696	ENSBTAG00000053403								1	0	0	2.696	0	1	-1	-2.696	2.696	0.497545	0.999912	no	0	1	0	0.61	1	0	0	4	0	0	0	0
25738	0.02696	ENSBTAG00000053447								1	0	0	2.696	0	1	-1	-2.696	2.696	0.497545	0.999912	no	0	1	0	0.61	1	0	0	4	0	0	0	0
26015	0.02696	ENSBTAG00000053724								1	0	0	2.696	0	1	-1	-2.696	2.696	0.497545	0.999912	no	0	1	0	0.61	1	0	0	4	0	0	0	0
26041	0.02696	ENSBTAG00000053750								1	0	0	2.696	0	1	-1	-2.696	2.696	0.497545	0.999912	no	0	1	0	0.61	1	0	0	4	0	0	0	0
26271	0.02696	ENSBTAG00000053980								1	0	0	2.696	0	1	-1	-2.696	2.696	0.497545	0.999912	no	0	1	0	0.61	1	0	0	4	0	0	0	0
26551	0.02696	ENSBTAG00000054260								1	0	0	2.696	0	1	-1	-2.696	2.696	0.497545	0.999912	no	0	1	0	0.61	1	0	0	4	0	0	0	0
26894	0.02696	ENSBTAG00000054603								1	0	0	2.696	0	1	-1	-2.696	2.696	0.497545	0.999912	no	0	1	0	0.61	1	0	0	4	0	0	0	0
27133	0.02696	ENSBTAG00000054842								1	0	0	2.696	0	1	-1	-2.696	2.696	0.497545	0.999912	no	0	1	0	0.61	1	0	0	4	0	0	0	0
27164	0.02696	ENSBTAG00000054873								1	0	0	2.696	0	1	-1	-2.696	2.696	0.497545	0.999912	no	0	1	0	0.61	1	0	0	4	0	0	0	0
10319	0.02695	ENSBTAG00000016432								1	0	0	2.695	11	2	2.70044	2.695	2.695	0.0465191	0.999912	no	0	1	0	6.34	2	11	1	0	4	6	14	13
385	0.0269	ENSBTAG00000000595								1	0	0	2.69	1	0	-1	2.69	2.69	0.500211	0.999912	no	0	1	0	0.56	0	1	0	0	0	3	0	0
840	0.0269	ENSBTAG00000001299								1	0	0	2.69	1	0	-1	2.69	2.69	0.500211	0.999912	no	0	1	0	0.56	0	1	0	0	0	3	0	0
1378	0.0269	ENSBTAG00000002139								1	0	0	2.69	1	0	-1	2.69	2.69	0.500211	0.999912	no	0	1	0	0.56	0	1	0	0	0	3	0	0
1655	0.0269	ENSBTAG00000002593								1	0	0	2.69	1	0	-1	2.69	2.69	0.500211	0.999912	no	0	1	0	0.56	0	1	0	0	0	3	0	0
1797	0.0269	ENSBTAG00000002804								1	0	0	2.69	1	0	-1	2.69	2.69	0.500211	0.999912	no	0	1	0	0.56	0	1	0	0	0	3	0	0
2248	0.0269	ENSBTAG00000003506								1	0	0	2.69	1	0	-1	2.69	2.69	0.500211	0.999912	no	0	1	0	0.56	0	1	0	0	0	3	0	0
2603	0.0269	ENSBTAG00000004082								1	0	0	2.69	1	0	-1	2.69	2.69	0.500211	0.999912	no	0	1	0	0.56	0	1	0	0	0	3	0	0
2680	0.0269	ENSBTAG00000004208								1	0	0	2.69	1	0	-1	2.69	2.69	0.500211	0.999912	no	0	1	0	0.56	0	1	0	0	0	3	0	0
3920	0.0269	ENSBTAG00000006213								1	0	0	2.69	1	0	-1	2.69	2.69	0.500211	0.999912	no	0	1	0	0.56	0	1	0	0	0	3	0	0
4681	0.0269	ENSBTAG00000007431								1	0	0	2.69	1	0	-1	2.69	2.69	0.500211	0.999912	no	0	1	0	0.56	0	1	0	0	0	3	0	0
4708	0.0269	ENSBTAG00000007470								1	0	0	2.69	1	0	-1	2.69	2.69	0.500211	0.999912	no	0	1	0	0.56	0	1	0	0	0	3	0	0
4741	0.0269	ENSBTAG00000007517								1	0	0	2.69	1	0	-1	2.69	2.69	0.500211	0.999912	no	0	1	0	0.56	0	1	0	0	0	3	0	0
4977	0.0269	ENSBTAG00000007904								1	0	0	2.69	1	0	-1	2.69	2.69	0.500211	0.999912	no	0	1	0	0.56	0	1	0	0	0	3	0	0
5609	0.0269	ENSBTAG00000008921								1	0	0	2.69	1	0	-1	2.69	2.69	0.500211	0.999912	no	0	1	0	0.56	0	1	0	0	0	3	0	0
5772	0.0269	ENSBTAG00000009190								1	0	0	2.69	1	0	-1	2.69	2.69	0.500211	0.999912	no	0	1	0	0.56	0	1	0	0	0	3	0	0
5824	0.0269	ENSBTAG00000009269								1	0	0	2.69	1	0	-1	2.69	2.69	0.500211	0.999912	no	0	1	0	0.56	0	1	0	0	0	3	0	0
6176	0.0269	ENSBTAG00000009833								1	0	0	2.69	1	0	-1	2.69	2.69	0.500211	0.999912	no	0	1	0	0.56	0	1	0	0	0	3	0	0
6329	0.0269	ENSBTAG00000010094								1	0	0	2.69	1	0	-1	2.69	2.69	0.500211	0.999912	no	0	1	0	0.56	0	1	0	0	0	3	0	0
6624	0.0269	ENSBTAG00000010562								1	0	0	2.69	1	0	-1	2.69	2.69	0.500211	0.999912	no	0	1	0	0.56	0	1	0	0	0	3	0	0
8896	0.0269	ENSBTAG00000014192								1	0	0	2.69	1	0	-1	2.69	2.69	0.500211	0.999912	no	0	1	0	0.56	0	1	0	0	0	3	0	0
9387	0.0269	ENSBTAG00000014969								1	0	0	2.69	1	0	-1	2.69	2.69	0.500211	0.999912	no	0	1	0	0.56	0	1	0	0	0	3	0	0
9695	0.0269	ENSBTAG00000015412								1	0	0	2.69	1	0	-1	2.69	2.69	0.500211	0.999912	no	0	1	0	0.56	0	1	0	0	0	3	0	0
12521	0.0269	ENSBTAG00000020001								1	0	0	2.69	1	0	-1	2.69	2.69	0.500211	0.999912	no	0	1	0	0.56	0	1	0	0	0	3	0	0
12828	0.0269	ENSBTAG00000020481								1	0	0	2.69	1	0	-1	2.69	2.69	0.500211	0.999912	no	0	1	0	0.56	0	1	0	0	0	3	0	0
13362	0.0269	ENSBTAG00000021340								1	0	0	2.69	1	0	-1	2.69	2.69	0.500211	0.999912	no	0	1	0	0.56	0	1	0	0	0	3	0	0
13384	0.0269	ENSBTAG00000021377								1	0	0	2.69	1	0	-1	2.69	2.69	0.500211	0.999912	no	0	1	0	0.56	0	1	0	0	0	3	0	0
13421	0.0269	ENSBTAG00000021443								1	0	0	2.69	1	0	-1	2.69	2.69	0.500211	0.999912	no	0	1	0	0.56	0	1	0	0	0	3	0	0
13860	0.0269	ENSBTAG00000022570								1	0	0	2.69	1	0	-1	2.69	2.69	0.500211	0.999912	no	0	1	0	0.56	0	1	0	0	0	3	0	0
16887	0.0269	ENSBTAG00000039088								1	0	0	2.69	1	0	-1	2.69	2.69	0.500211	0.999912	no	0	1	0	0.56	0	1	0	0	0	3	0	0
17061	0.0269	ENSBTAG00000039618								1	0	0	2.69	1	0	-1	2.69	2.69	0.500211	0.999912	no	0	1	0	0.56	0	1	0	0	0	3	0	0
19530	0.0269	ENSBTAG00000045901								1	0	0	2.69	1	0	-1	2.69	2.69	0.500211	0.999912	no	0	1	0	0.56	0	1	0	0	0	3	0	0
21552	0.0269	ENSBTAG00000049261								1	0	0	2.69	1	0	-1	2.69	2.69	0.500211	0.999912	no	0	1	0	0.56	0	1	0	0	0	3	0	0
22116	0.0269	ENSBTAG00000049825								1	0	0	2.69	1	0	-1	2.69	2.69	0.500211	0.999912	no	0	1	0	0.56	0	1	0	0	0	3	0	0
23273	0.0269	ENSBTAG00000050982								1	0	0	2.69	1	0	-1	2.69	2.69	0.500211	0.999912	no	0	1	0	0.56	0	1	0	0	0	3	0	0
25633	0.0269	ENSBTAG00000053342								1	0	0	2.69	1	0	-1	2.69	2.69	0.500211	0.999912	no	0	1	0	0.56	0	1	0	0	0	3	0	0
25646	0.0269	ENSBTAG00000053355								1	0	0	2.69	1	0	-1	2.69	2.69	0.500211	0.999912	no	0	1	0	0.56	0	1	0	0	0	3	0	0
26101	0.0269	ENSBTAG00000053810								1	0	0	2.69	1	0	-1	2.69	2.69	0.500211	0.999912	no	0	1	0	0.56	0	1	0	0	0	3	0	0
26701	0.0269	ENSBTAG00000054410								1	0	0	2.69	1	0	-1	2.69	2.69	0.500211	0.999912	no	0	1	0	0.56	0	1	0	0	0	3	0	0
26788	0.0269	ENSBTAG00000054497								1	0	0	2.69	2	0	0	2.69	2.69	0.364183	0.999912	no	0	1	0	1.21	0	2	0	1	0	1	0	5
19623	0.02685	ENSBTAG00000046100								1	0	0	2.685	2	0	0	2.685	2.685	0.311513	0.999912	no	0	1	0	1.26	0	2	1	0	0	4	1	1
26340	0.02683	ENSBTAG00000054049								1	0	0	2.683	2	0	0	2.683	2.683	0.410214	0.999912	no	0	1	0	1.25	0	2	1	0	0	0	0	6
21968	0.0268	ENSBTAG00000049677								1	0	0	2.68	0	2	0	-2.68	2.68	0.337918	0.999912	no	0	1	0	1.36	2	0	0	3	4	0	1	0
9090	0.02677	ENSBTAG00000014497								1	0	0	2.677	4	1	1.32193	2.677	2.677	0.19113	0.999912	no	0	1	0	2.5	1	4	2	0	0	6	2	5
10444	0.02675	ENSBTAG00000016644								1	0	0	2.675	1	0	-1	2.675	2.675	0.502696	0.999912	no	0	1	0	0.55	0	1	0	0	0	2	0	1
14917	0.02675	ENSBTAG00000029865								1	0	0	2.675	1	0	-1	2.675	2.675	0.502696	0.999912	no	0	1	0	0.55	0	1	0	0	0	2	0	1
18766	0.02675	ENSBTAG00000044548								1	0	0	2.675	1	0	-1	2.675	2.675	0.502696	0.999912	no	0	1	0	0.55	0	1	0	0	0	2	0	1
20043	0.02675	ENSBTAG00000046995								1	0	0	2.675	1	0	-1	2.675	2.675	0.502696	0.999912	no	0	1	0	0.55	0	1	0	0	0	2	0	1
20071	0.02675	ENSBTAG00000047062								1	0	0	2.675	1	0	-1	2.675	2.675	0.502696	0.999912	no	0	1	0	0.55	0	1	0	0	0	2	0	1
2424	0.02673	ENSBTAG00000003786								1	0	0	2.673	8	1	2.16993	2.673	2.673	0.0700097	0.999912	no	0	1	0	4.74	1	8	0	1	3	10	5	10
22864	0.02668	ENSBTAG00000050573								1	0	0	2.668	13	2	2.90689	2.668	2.668	0.0345258	0.999912	no	0	1	0	7.22	2	13	2	1	3	6	5	27
9887	0.02666	ENSBTAG00000015750								1	0	0	2.666	10	2	2.58496	2.666	2.666	0.101057	0.999912	no	0	1	0	5.99	2	10	0	1	4	0	18	13
17029	0.02664	ENSBTAG00000039522								1	0	0	2.664	5	1	1.58496	2.664	2.664	0.176694	0.999912	no	0	1	0	2.91	1	5	0	2	0	11	2	2
20701	0.02664	ENSBTAG00000048410								1	0	0	2.664	1	7	2	-2.664	2.664	0.13079	0.999912	no	0	1	0	3.87	7	1	9	0	11	1	1	1
1898	0.02659	ENSBTAG00000002965								1	0	0	2.659	1	0	-1	2.659	2.659	0.505208	0.999912	no	0	1	0	0.55	0	1	0	0	0	1	0	2
2253	0.02659	ENSBTAG00000003512								1	0	0	2.659	1	0	-1	2.659	2.659	0.505208	0.999912	no	0	1	0	0.55	0	1	0	0	0	1	0	2
8051	0.02659	ENSBTAG00000012827								1	0	0	2.659	1	0	-1	2.659	2.659	0.505208	0.999912	no	0	1	0	0.55	0	1	0	0	0	1	0	2
12549	0.02659	ENSBTAG00000020048								1	0	0	2.659	1	0	-1	2.659	2.659	0.505208	0.999912	no	0	1	0	0.55	0	1	0	0	0	1	0	2
13286	0.02659	ENSBTAG00000021211								1	0	0	2.659	1	0	-1	2.659	2.659	0.505208	0.999912	no	0	1	0	0.55	0	1	0	0	0	1	0	2
14023	0.02659	ENSBTAG00000023666								1	0	0	2.659	1	0	-1	2.659	2.659	0.505208	0.999912	no	0	1	0	0.55	0	1	0	0	0	1	0	2
16008	0.02659	ENSBTAG00000034393								1	0	0	2.659	1	0	-1	2.659	2.659	0.505208	0.999912	no	0	1	0	0.55	0	1	0	0	0	1	0	2
22235	0.02659	ENSBTAG00000049944								1	0	0	2.659	1	0	-1	2.659	2.659	0.505208	0.999912	no	0	1	0	0.55	0	1	0	0	0	1	0	2
22622	0.02659	ENSBTAG00000050331								1	0	0	2.659	1	0	-1	2.659	2.659	0.505208	0.999912	no	0	1	0	0.55	0	1	0	0	0	1	0	2
23088	0.02659	ENSBTAG00000050797								1	0	0	2.659	1	0	-1	2.659	2.659	0.505208	0.999912	no	0	1	0	0.55	0	1	0	0	0	1	0	2
25080	0.02659	ENSBTAG00000052789								1	0	0	2.659	1	0	-1	2.659	2.659	0.505208	0.999912	no	0	1	0	0.55	0	1	0	0	0	1	0	2
27411	0.02654	ENSBTAG00000055120								1	0	0	2.654	12	2	2.80735	2.654	2.654	0.0274034	0.999912	no	0	1	0	7.3	2	12	0	4	2	13	9	15
13386	0.02651	ENSBTAG00000021381								1	0	0	2.651	2	0	0	2.651	2.651	0.314067	0.999912	no	0	1	0	1.23	0	2	0	0	1	3	2	1
2520	0.02647	ENSBTAG00000003944								1	0	0	2.647	4	1	1.32193	2.647	2.647	0.195575	0.999912	no	0	1	0	2.47	1	4	0	0	2	3	3	6
2712	0.02647	ENSBTAG00000004266								1	0	0	2.647	3	0	0.584963	2.647	2.647	0.244448	0.999912	no	0	1	0	1.92	0	3	0	1	0	1	6	3
10509	0.02647	ENSBTAG00000016742								1	0	0	2.647	1	5	1.58496	-2.647	2.647	0.266615	0.999912	no	0	1	0	2.61	5	1	0	1	13	0	0	2
2949	0.02644	ENSBTAG00000004657								1	0	0	2.644	1	0	-1	2.644	2.644	0.507749	0.999912	no	0	1	0	0.54	0	1	0	0	0	0	0	3
3026	0.02644	ENSBTAG00000004792								1	0	0	2.644	1	0	-1	2.644	2.644	0.507749	0.999912	no	0	1	0	0.54	0	1	0	0	0	0	0	3
3177	0.02644	ENSBTAG00000005019								1	0	0	2.644	1	0	-1	2.644	2.644	0.507749	0.999912	no	0	1	0	0.54	0	1	0	0	0	0	0	3
3492	0.02644	ENSBTAG00000005525								1	0	0	2.644	1	0	-1	2.644	2.644	0.507749	0.999912	no	0	1	0	0.54	0	1	0	0	0	0	0	3
5144	0.02644	ENSBTAG00000008159								1	0	0	2.644	1	0	-1	2.644	2.644	0.507749	0.999912	no	0	1	0	0.54	0	1	0	0	0	0	0	3
5842	0.02644	ENSBTAG00000009292								1	0	0	2.644	1	0	-1	2.644	2.644	0.507749	0.999912	no	0	1	0	0.54	0	1	0	0	0	0	0	3
6004	0.02644	ENSBTAG00000009537								1	0	0	2.644	1	0	-1	2.644	2.644	0.507749	0.999912	no	0	1	0	0.54	0	1	0	0	0	0	0	3
6135	0.02644	ENSBTAG00000009762								1	0	0	2.644	1	0	-1	2.644	2.644	0.507749	0.999912	no	0	1	0	0.54	0	1	0	0	0	0	0	3
8291	0.02644	ENSBTAG00000013183								1	0	0	2.644	1	0	-1	2.644	2.644	0.507749	0.999912	no	0	1	0	0.54	0	1	0	0	0	0	0	3
8807	0.02644	ENSBTAG00000014056								1	0	0	2.644	1	0	-1	2.644	2.644	0.507749	0.999912	no	0	1	0	0.54	0	1	0	0	0	0	0	3
9029	0.02644	ENSBTAG00000014412								1	0	0	2.644	1	0	-1	2.644	2.644	0.507749	0.999912	no	0	1	0	0.54	0	1	0	0	0	0	0	3
10168	0.02644	ENSBTAG00000016192								1	0	0	2.644	1	0	-1	2.644	2.644	0.507749	0.999912	no	0	1	0	0.54	0	1	0	0	0	0	0	3
11844	0.02644	ENSBTAG00000018941								1	0	0	2.644	1	0	-1	2.644	2.644	0.507749	0.999912	no	0	1	0	0.54	0	1	0	0	0	0	0	3
12064	0.02644	ENSBTAG00000019277								1	0	0	2.644	1	0	-1	2.644	2.644	0.507749	0.999912	no	0	1	0	0.54	0	1	0	0	0	0	0	3
13081	0.02644	ENSBTAG00000020883								1	0	0	2.644	1	0	-1	2.644	2.644	0.507749	0.999912	no	0	1	0	0.54	0	1	0	0	0	0	0	3
13149	0.02644	ENSBTAG00000020992								1	0	0	2.644	1	0	-1	2.644	2.644	0.507749	0.999912	no	0	1	0	0.54	0	1	0	0	0	0	0	3
14466	0.02644	ENSBTAG00000026249								1	0	0	2.644	1	0	-1	2.644	2.644	0.507749	0.999912	no	0	1	0	0.54	0	1	0	0	0	0	0	3
14603	0.02644	ENSBTAG00000027081								1	0	0	2.644	1	0	-1	2.644	2.644	0.507749	0.999912	no	0	1	0	0.54	0	1	0	0	0	0	0	3
15205	0.02644	ENSBTAG00000030622								1	0	0	2.644	1	0	-1	2.644	2.644	0.507749	0.999912	no	0	1	0	0.54	0	1	0	0	0	0	0	3
15967	0.02644	ENSBTAG00000034147								1	0	0	2.644	1	0	-1	2.644	2.644	0.507749	0.999912	no	0	1	0	0.54	0	1	0	0	0	0	0	3
19366	0.02644	ENSBTAG00000045551								1	0	0	2.644	1	0	-1	2.644	2.644	0.507749	0.999912	no	0	1	0	0.54	0	1	0	0	0	0	0	3
19393	0.02644	ENSBTAG00000045601								1	0	0	2.644	1	0	-1	2.644	2.644	0.507749	0.999912	no	0	1	0	0.54	0	1	0	0	0	0	0	3
19841	0.02644	ENSBTAG00000046547								1	0	0	2.644	1	0	-1	2.644	2.644	0.507749	0.999912	no	0	1	0	0.54	0	1	0	0	0	0	0	3
21854	0.02644	ENSBTAG00000049563								1	0	0	2.644	1	0	-1	2.644	2.644	0.507749	0.999912	no	0	1	0	0.54	0	1	0	0	0	0	0	3
22191	0.02644	ENSBTAG00000049900								1	0	0	2.644	1	0	-1	2.644	2.644	0.507749	0.999912	no	0	1	0	0.54	0	1	0	0	0	0	0	3
22600	0.02644	ENSBTAG00000050309								1	0	0	2.644	1	0	-1	2.644	2.644	0.507749	0.999912	no	0	1	0	0.54	0	1	0	0	0	0	0	3
23302	0.02644	ENSBTAG00000051011								1	0	0	2.644	1	0	-1	2.644	2.644	0.507749	0.999912	no	0	1	0	0.54	0	1	0	0	0	0	0	3
23977	0.02644	ENSBTAG00000051686								1	0	0	2.644	1	0	-1	2.644	2.644	0.507749	0.999912	no	0	1	0	0.54	0	1	0	0	0	0	0	3
25290	0.02644	ENSBTAG00000052999								1	0	0	2.644	1	0	-1	2.644	2.644	0.507749	0.999912	no	0	1	0	0.54	0	1	0	0	0	0	0	3
25793	0.02644	ENSBTAG00000053502								1	0	0	2.644	1	0	-1	2.644	2.644	0.507749	0.999912	no	0	1	0	0.54	0	1	0	0	0	0	0	3
25992	0.02644	ENSBTAG00000053701								1	0	0	2.644	1	0	-1	2.644	2.644	0.507749	0.999912	no	0	1	0	0.54	0	1	0	0	0	0	0	3
26421	0.02644	ENSBTAG00000054130								1	0	0	2.644	1	0	-1	2.644	2.644	0.507749	0.999912	no	0	1	0	0.54	0	1	0	0	0	0	0	3
27130	0.02644	ENSBTAG00000054839								1	0	0	2.644	1	0	-1	2.644	2.644	0.507749	0.999912	no	0	1	0	0.54	0	1	0	0	0	0	0	3
27215	0.02644	ENSBTAG00000054924								1	0	0	2.644	1	0	-1	2.644	2.644	0.507749	0.999912	no	0	1	0	0.54	0	1	0	0	0	0	0	3
27550	0.02644	ENSBTAG00000055259								1	0	0	2.644	1	0	-1	2.644	2.644	0.507749	0.999912	no	0	1	0	0.54	0	1	0	0	0	0	0	3
207	0.02642	ENSBTAG00000000313								1	0	0	2.642	0	1	-1	-2.642	2.642	0.506436	0.999912	no	0	1	0	0.6	1	0	0	1	2	0	0	0
7193	0.02642	ENSBTAG00000011489								1	0	0	2.642	0	1	-1	-2.642	2.642	0.506436	0.999912	no	0	1	0	0.6	1	0	0	1	2	0	0	0
1663	0.02637	ENSBTAG00000002605								1	0	0	2.637	3	0	0.584963	2.637	2.637	0.251565	0.999912	no	0	1	0	1.9	0	3	0	1	0	2	7	1
2724	0.02635	ENSBTAG00000004280								1	0	0	2.635	2	0	0	2.635	2.635	0.318111	0.999912	no	0	1	0	1.22	0	2	0	0	1	1	2	3
15101	0.02635	ENSBTAG00000030274								1	0	0	2.635	2	0	0	2.635	2.635	0.324968	0.999912	no	0	1	0	1.16	0	2	0	1	0	1	2	3
5873	0.02624	ENSBTAG00000009348								1	0	0	2.624	1	4	1.32193	-2.624	2.624	0.263813	0.999912	no	0	1	0	2.33	4	1	8	4	0	0	2	0
16425	0.02623	ENSBTAG00000037539								1	0	0	2.623	2	0	0	2.623	2.623	0.374755	0.999912	no	0	1	0	1.16	0	2	0	1	0	3	3	0
25841	0.02623	ENSBTAG00000053550								1	0	0	2.623	2	0	0	2.623	2.623	0.36734	0.999912	no	0	1	0	1.21	0	2	0	0	1	3	3	0
3999	0.02621	ENSBTAG00000006359								1	0	0	2.621	1	0	-1	2.621	2.621	0.511707	0.999912	no	0	1	0	0.53	0	1	0	0	0	2	1	0
13410	0.02621	ENSBTAG00000021426								1	0	0	2.621	1	0	-1	2.621	2.621	0.511707	0.999912	no	0	1	0	0.53	0	1	0	0	0	2	1	0
13725	0.02621	ENSBTAG00000021933								1	0	0	2.621	1	0	-1	2.621	2.621	0.511707	0.999912	no	0	1	0	0.53	0	1	0	0	0	2	1	0
14995	0.02621	ENSBTAG00000029975								1	0	0	2.621	1	0	-1	2.621	2.621	0.511707	0.999912	no	0	1	0	0.53	0	1	0	0	0	2	1	0
15361	0.02621	ENSBTAG00000031261								1	0	0	2.621	1	0	-1	2.621	2.621	0.511707	0.999912	no	0	1	0	0.53	0	1	0	0	0	2	1	0
18646	0.02621	ENSBTAG00000044349								1	0	0	2.621	1	0	-1	2.621	2.621	0.511707	0.999912	no	0	1	0	0.53	0	1	0	0	0	2	1	0
19671	0.02621	ENSBTAG00000046199								1	0	0	2.621	1	0	-1	2.621	2.621	0.511707	0.999912	no	0	1	0	0.53	0	1	0	0	0	2	1	0
19817	0.02621	ENSBTAG00000046499								1	0	0	2.621	1	0	-1	2.621	2.621	0.511707	0.999912	no	0	1	0	0.53	0	1	0	0	0	2	1	0
22276	0.02621	ENSBTAG00000049985								1	0	0	2.621	1	0	-1	2.621	2.621	0.511707	0.999912	no	0	1	0	0.53	0	1	0	0	0	2	1	0
22405	0.02621	ENSBTAG00000050114								1	0	0	2.621	1	0	-1	2.621	2.621	0.511707	0.999912	no	0	1	0	0.53	0	1	0	0	0	2	1	0
22880	0.02621	ENSBTAG00000050589								1	0	0	2.621	1	0	-1	2.621	2.621	0.511707	0.999912	no	0	1	0	0.53	0	1	0	0	0	2	1	0
4847	0.02617	ENSBTAG00000007693								1	0	0	2.617	4	1	1.32193	2.617	2.617	0.259645	0.999912	no	0	1	0	2.42	1	4	2	0	0	0	4	9
1010	0.02611	ENSBTAG00000001580								1	0	0	2.611	7	1	2	2.611	2.611	0.0961451	0.999912	no	0	1	0	4.03	1	7	0	2	1	3	6	12
14956	0.02611	ENSBTAG00000029920								1	0	0	2.611	2	13	2.90689	-2.611	2.611	0.0959669	0.999912	no	0	1	0	7.38	13	2	0	5	33	3	3	0
6599	0.0261	ENSBTAG00000010522								1	0	0	2.61	3	0	0.584963	2.61	2.61	0.315109	0.999912	no	0	1	0	1.85	0	3	0	1	0	0	9	1
5183	0.02606	ENSBTAG00000008227								1	0	0	2.606	3	0	0.584963	2.606	2.606	0.260777	0.999912	no	0	1	0	1.88	0	3	0	1	0	7	1	2
2846	0.02605	ENSBTAG00000004490								1	0	0	2.605	1	0	-1	2.605	2.605	0.506364	0.999912	no	0	1	0	0.52	0	1	0	0	0	1	1	1
14235	0.02605	ENSBTAG00000024932								1	0	0	2.605	1	0	-1	2.605	2.605	0.506364	0.999912	no	0	1	0	0.52	0	1	0	0	0	1	1	1
23742	0.02602	ENSBTAG00000051451								1	0	0	2.602	3	0	0.584963	2.602	2.602	0.367231	0.999912	no	0	1	0	1.82	0	3	0	1	0	0	9	0
853	0.02589	ENSBTAG00000001322								1	0	0	2.589	1	0	-1	2.589	2.589	0.516966	0.999912	no	0	1	0	0.52	0	1	0	0	0	0	1	2
3783	0.02589	ENSBTAG00000006001								1	0	0	2.589	1	0	-1	2.589	2.589	0.516966	0.999912	no	0	1	0	0.52	0	1	0	0	0	0	1	2
5624	0.02589	ENSBTAG00000008942								1	0	0	2.589	1	0	-1	2.589	2.589	0.516966	0.999912	no	0	1	0	0.52	0	1	0	0	0	0	1	2
5860	0.02589	ENSBTAG00000009328								1	0	0	2.589	1	0	-1	2.589	2.589	0.516966	0.999912	no	0	1	0	0.52	0	1	0	0	0	0	1	2
13584	0.02589	ENSBTAG00000021717								1	0	0	2.589	1	0	-1	2.589	2.589	0.516966	0.999912	no	0	1	0	0.52	0	1	0	0	0	0	1	2
14416	0.02589	ENSBTAG00000025903								1	0	0	2.589	1	0	-1	2.589	2.589	0.516966	0.999912	no	0	1	0	0.52	0	1	0	0	0	0	1	2
15311	0.02589	ENSBTAG00000031025								1	0	0	2.589	1	0	-1	2.589	2.589	0.516966	0.999912	no	0	1	0	0.52	0	1	0	0	0	0	1	2
15865	0.02589	ENSBTAG00000033398								1	0	0	2.589	1	0	-1	2.589	2.589	0.516966	0.999912	no	0	1	0	0.52	0	1	0	0	0	0	1	2
16594	0.02589	ENSBTAG00000038139								1	0	0	2.589	1	0	-1	2.589	2.589	0.516966	0.999912	no	0	1	0	0.52	0	1	0	0	0	0	1	2
17568	0.02589	ENSBTAG00000042471								1	0	0	2.589	1	0	-1	2.589	2.589	0.516966	0.999912	no	0	1	0	0.52	0	1	0	0	0	0	1	2
20888	0.02589	ENSBTAG00000048597								1	0	0	2.589	1	4	1.32193	-2.589	2.589	0.271875	0.999912	no	0	1	0	2.28	4	1	7	4	0	0	2	0
22325	0.02589	ENSBTAG00000050034								1	0	0	2.589	1	0	-1	2.589	2.589	0.516966	0.999912	no	0	1	0	0.52	0	1	0	0	0	0	1	2
13855	0.02588	ENSBTAG00000022530								1	0	0	2.588	5	1	1.58496	2.588	2.588	0.192113	0.999912	no	0	1	0	2.76	1	5	0	2	0	1	6	8
459	0.02587	ENSBTAG00000000707								1	0	0	2.587	2	0	0	2.587	2.587	0.38637	0.999912	no	0	1	0	1.13	0	2	0	1	0	2	4	0
1689	0.02587	ENSBTAG00000002644								1	0	0	2.587	3	0	0.584963	2.587	2.587	0.308977	0.999912	no	0	1	0	1.84	0	3	0	1	0	7	3	0
5805	0.02587	ENSBTAG00000009238								1	0	0	2.587	2	0	0	2.587	2.587	0.379042	0.999912	no	0	1	0	1.18	0	2	1	0	0	2	4	0
6694	0.02587	ENSBTAG00000010670								1	0	0	2.587	2	0	0	2.587	2.587	0.38637	0.999912	no	0	1	0	1.13	0	2	0	1	0	2	4	0
4472	0.02586	ENSBTAG00000007102								1	0	0	2.586	7	1	2	2.586	2.586	0.13616	0.999912	no	0	1	0	3.95	1	7	0	2	1	2	1	17
15641	0.02584	ENSBTAG00000032432								1	0	0	2.584	0	2	0	-2.584	2.584	0.317388	0.999912	no	0	1	0	1.31	2	0	1	1	4	1	0	0
4557	0.02579	ENSBTAG00000007231								1	0	0	2.579	0	2	0	-2.579	2.579	0.423363	0.999912	no	0	1	0	1.29	2	0	0	7	0	1	0	0
74	0.02574	ENSBTAG00000000109								1	0	0	2.574	8	1	2.16993	2.574	2.574	0.173138	0.999912	no	0	1	0	4.47	1	8	0	4	0	9	14	0
834	0.02574	ENSBTAG00000001293								1	0	0	2.574	7	1	2	2.574	2.574	0.0853541	0.999912	no	0	1	0	4.2	1	7	0	1	2	7	9	5
2812	0.0257	ENSBTAG00000004421								1	0	0	2.57	13	2	2.90689	2.57	2.57	0.0266475	0.999912	no	0	1	0	7.96	2	13	5	1	1	9	12	19
917	0.02569	ENSBTAG00000001439								1	0	0	2.569	3	1	1	2.569	2.569	0.213634	0.999912	no	0	1	0	2.1	1	3	0	1	1	4	1	5
6385	0.02564	ENSBTAG00000010179								1	0	0	2.564	3	0	0.584963	2.564	2.564	0.271466	0.999912	no	0	1	0	1.83	0	3	0	1	0	1	2	6
24950	0.02554	ENSBTAG00000052659								1	0	0	2.554	0	2	0	-2.554	2.554	0.372423	0.999912	no	0	1	0	1.28	2	0	0	4	2	1	0	0
1110	0.02549	ENSBTAG00000001745								1	0	0	2.549	1	0	-1	2.549	2.549	0.523816	0.999912	no	0	1	0	0.5	0	1	0	0	0	1	2	0
6709	0.02549	ENSBTAG00000010694								1	0	0	2.549	1	0	-1	2.549	2.549	0.523816	0.999912	no	0	1	0	0.5	0	1	0	0	0	1	2	0
8594	0.02549	ENSBTAG00000013686								1	0	0	2.549	1	0	-1	2.549	2.549	0.523816	0.999912	no	0	1	0	0.5	0	1	0	0	0	1	2	0
9662	0.02549	ENSBTAG00000015362								1	0	0	2.549	1	0	-1	2.549	2.549	0.523816	0.999912	no	0	1	0	0.5	0	1	0	0	0	1	2	0
13165	0.02549	ENSBTAG00000021019								1	0	0	2.549	1	0	-1	2.549	2.549	0.523816	0.999912	no	0	1	0	0.5	0	1	0	0	0	1	2	0
16672	0.02549	ENSBTAG00000038384								1	0	0	2.549	1	0	-1	2.549	2.549	0.523816	0.999912	no	0	1	0	0.5	0	1	0	0	0	1	2	0
17940	0.02549	ENSBTAG00000043163								1	0	0	2.549	1	0	-1	2.549	2.549	0.523816	0.999912	no	0	1	0	0.5	0	1	0	0	0	1	2	0
19215	0.02549	ENSBTAG00000045308								1	0	0	2.549	1	0	-1	2.549	2.549	0.523816	0.999912	no	0	1	0	0.5	0	1	0	0	0	1	2	0
20277	0.02549	ENSBTAG00000047538								1	0	0	2.549	1	0	-1	2.549	2.549	0.523816	0.999912	no	0	1	0	0.5	0	1	0	0	0	1	2	0
20631	0.02549	ENSBTAG00000048340								1	0	0	2.549	1	0	-1	2.549	2.549	0.523816	0.999912	no	0	1	0	0.5	0	1	0	0	0	1	2	0
21442	0.02549	ENSBTAG00000049151								1	0	0	2.549	1	0	-1	2.549	2.549	0.523816	0.999912	no	0	1	0	0.5	0	1	0	0	0	1	2	0
23041	0.02549	ENSBTAG00000050750								1	0	0	2.549	1	0	-1	2.549	2.549	0.523816	0.999912	no	0	1	0	0.5	0	1	0	0	0	1	2	0
26207	0.02549	ENSBTAG00000053916								1	0	0	2.549	1	0	-1	2.549	2.549	0.523816	0.999912	no	0	1	0	0.5	0	1	0	0	0	1	2	0
21482	0.02547	ENSBTAG00000049191								1	0	0	2.547	4	1	1.32193	2.547	2.547	0.276204	0.999912	no	0	1	0	2.34	1	4	0	0	2	0	8	4
20523	0.02546	ENSBTAG00000048098								1	0	0	2.546	1	4	1.32193	-2.546	2.546	0.273788	0.999912	no	0	1	0	2.51	4	1	0	2	11	2	0	0
18762	0.02541	ENSBTAG00000044543								1	0	0	2.541	6	1	1.80735	2.541	2.541	0.141917	0.999912	no	0	1	0	3.58	1	6	0	3	0	4	8	6
12907	0.0254	ENSBTAG00000020600								1	0	0	2.54	6	1	1.80735	2.54	2.54	0.151905	0.999912	no	0	1	0	3.57	1	6	0	3	0	2	8	9
16854	0.02535	ENSBTAG00000038977								1	0	0	2.535	4	1	1.32193	2.535	2.535	0.345486	0.999912	no	0	1	0	2.33	1	4	2	0	0	0	0	12
2918	0.02532	ENSBTAG00000004602								1	0	0	2.532	1	0	-1	2.532	2.532	0.526571	0.999912	no	0	1	0	0.5	0	1	0	0	0	0	2	1
9450	0.02532	ENSBTAG00000015059								1	0	0	2.532	1	0	-1	2.532	2.532	0.526571	0.999912	no	0	1	0	0.5	0	1	0	0	0	0	2	1
9931	0.02532	ENSBTAG00000015818								1	0	0	2.532	1	0	-1	2.532	2.532	0.526571	0.999912	no	0	1	0	0.5	0	1	0	0	0	0	2	1
15451	0.02532	ENSBTAG00000031618								1	0	0	2.532	1	0	-1	2.532	2.532	0.526571	0.999912	no	0	1	0	0.5	0	1	0	0	0	0	2	1
17682	0.02532	ENSBTAG00000042688								1	0	0	2.532	1	0	-1	2.532	2.532	0.526571	0.999912	no	0	1	0	0.5	0	1	0	0	0	0	2	1
3008	0.02522	ENSBTAG00000004770								1	0	0	2.522	0	2	0	-2.522	2.522	0.383115	0.999912	no	0	1	0	1.23	2	0	0	2	4	0	1	0
8779	0.02522	ENSBTAG00000014011								1	0	0	2.522	0	2	0	-2.522	2.522	0.380306	0.999912	no	0	1	0	1.26	2	0	0	2	4	0	0	1
7396	0.02516	ENSBTAG00000011814								1	0	0	2.516	5	1	1.58496	2.516	2.516	0.196149	0.999912	no	0	1	0	2.66	1	5	0	2	0	7	4	3
3432	0.02515	ENSBTAG00000005425								1	0	0	2.515	0	1	-1	-2.515	2.515	0.527651	0.999912	no	0	1	0	0.54	1	0	0	2	1	0	0	0
20067	0.02515	ENSBTAG00000047051								1	0	0	2.515	0	1	-1	-2.515	2.515	0.527651	0.999912	no	0	1	0	0.54	1	0	0	2	1	0	0	0
27425	0.02515	ENSBTAG00000055134								1	0	0	2.515	0	1	-1	-2.515	2.515	0.527651	0.999912	no	0	1	0	0.54	1	0	0	2	1	0	0	0
3246	0.02511	ENSBTAG00000005129								1	0	0	2.511	6	1	1.80735	2.511	2.511	0.156277	0.999912	no	0	1	0	3.52	1	6	0	3	0	6	3	10
13535	0.02511	ENSBTAG00000021639								1	0	0	2.511	3	0	0.584963	2.511	2.511	0.275564	0.999912	no	0	1	0	1.77	0	3	0	1	0	2	5	2
15598	0.02511	ENSBTAG00000032198								1	0	0	2.511	0	1	-1	-2.511	2.511	0.528409	0.999912	no	0	1	0	0.54	1	0	1	2	0	0	0	0
23359	0.0251	ENSBTAG00000051068								1	0	0	2.51	4	1	1.32193	2.51	2.51	0.234423	0.999912	no	0	1	0	2.28	1	4	0	0	2	2	3	6
3688	0.02509	ENSBTAG00000005845								1	0	0	2.509	8	1	2.16993	2.509	2.509	0.0875915	0.999912	no	0	1	0	4.9	1	8	0	2	2	2	14	9
3730	0.02508	ENSBTAG00000005917								1	0	0	2.508	2	0	0	2.508	2.508	0.456686	0.999912	no	0	1	0	1.12	0	2	0	0	1	0	6	0
20744	0.02508	ENSBTAG00000048453								1	0	0	2.508	2	0	0	2.508	2.508	0.464628	0.999912	no	0	1	0	1.07	0	2	0	1	0	0	6	0
21947	0.02508	ENSBTAG00000049656								1	0	0	2.508	7	1	2	2.508	2.508	0.0983704	0.999912	no	0	1	0	4.05	1	7	1	1	1	13	2	5
23365	0.02508	ENSBTAG00000051074								1	0	0	2.508	2	0	0	2.508	2.508	0.464628	0.999912	no	0	1	0	1.07	0	2	0	1	0	0	6	0
409	0.02506	ENSBTAG00000000629								1	0	0	2.506	10	2	2.58496	2.506	2.506	0.0874291	0.999912	no	0	1	0	6.07	2	10	0	5	0	6	9	16
5423	0.02492	ENSBTAG00000008614								1	0	0	2.492	0	2	0	-2.492	2.492	0.450319	0.999912	no	0	1	0	1.22	2	0	0	0	6	0	1	0
9630	0.02492	ENSBTAG00000015317								1	0	0	2.492	0	2	0	-2.492	2.492	0.446776	0.999912	no	0	1	0	1.25	2	0	0	0	6	1	0	0
19416	0.02492	ENSBTAG00000045656								1	0	0	2.492	0	2	0	-2.492	2.492	0.450319	0.999912	no	0	1	0	1.22	2	0	0	0	6	0	1	0
20747	0.02492	ENSBTAG00000048456								1	0	0	2.492	0	2	0	-2.492	2.492	0.446776	0.999912	no	0	1	0	1.25	2	0	0	0	6	1	0	0
22334	0.02492	ENSBTAG00000050043								1	0	0	2.492	0	2	0	-2.492	2.492	0.447559	0.999912	no	0	1	0	1.24	2	0	0	0	6	0	0	1
27210	0.02492	ENSBTAG00000054919								1	0	0	2.492	0	2	0	-2.492	2.492	0.450319	0.999912	no	0	1	0	1.22	2	0	0	0	6	0	1	0
12579	0.02484	ENSBTAG00000020099								1	0	0	2.484	0	2	0	-2.484	2.484	0.396847	0.999912	no	0	1	0	1.22	2	0	2	0	4	0	1	0
15170	0.02484	ENSBTAG00000030520								1	0	0	2.484	0	2	0	-2.484	2.484	0.402465	0.999912	no	0	1	0	1.19	2	0	1	5	0	0	1	0
9319	0.02481	ENSBTAG00000014857								1	0	0	2.481	1	8	2.16993	-2.481	2.481	0.169251	0.999912	no	0	1	0	4.56	8	1	21	2	0	2	2	0
19608	0.02478	ENSBTAG00000046073								1	0	0	2.478	0	2	0	-2.478	2.478	0.454249	0.999912	no	0	1	0	1.21	2	0	6	0	0	0	1	0
24260	0.02477	ENSBTAG00000051969								1	0	0	2.477	0	2	0	-2.477	2.477	0.450676	0.999912	no	0	1	0	1.24	2	0	6	0	0	1	0	0
271	0.02474	ENSBTAG00000000419								1	0	0	2.474	1	0	-1	2.474	2.474	0.536585	0.999912	no	0	1	0	0.47	0	1	0	0	0	0	3	0
2516	0.02474	ENSBTAG00000003938								1	0	0	2.474	1	0	-1	2.474	2.474	0.536585	0.999912	no	0	1	0	0.47	0	1	0	0	0	0	3	0
3931	0.02474	ENSBTAG00000006233								1	0	0	2.474	1	0	-1	2.474	2.474	0.536585	0.999912	no	0	1	0	0.47	0	1	0	0	0	0	3	0
4855	0.02474	ENSBTAG00000007704								1	0	0	2.474	1	0	-1	2.474	2.474	0.536585	0.999912	no	0	1	0	0.47	0	1	0	0	0	0	3	0
4876	0.02474	ENSBTAG00000007741								1	0	0	2.474	1	0	-1	2.474	2.474	0.536585	0.999912	no	0	1	0	0.47	0	1	0	0	0	0	3	0
5264	0.02474	ENSBTAG00000008365								1	0	0	2.474	1	0	-1	2.474	2.474	0.536585	0.999912	no	0	1	0	0.47	0	1	0	0	0	0	3	0
5322	0.02474	ENSBTAG00000008449								1	0	0	2.474	1	0	-1	2.474	2.474	0.536585	0.999912	no	0	1	0	0.47	0	1	0	0	0	0	3	0
5505	0.02474	ENSBTAG00000008749								1	0	0	2.474	1	0	-1	2.474	2.474	0.536585	0.999912	no	0	1	0	0.47	0	1	0	0	0	0	3	0
5844	0.02474	ENSBTAG00000009294								1	0	0	2.474	1	0	-1	2.474	2.474	0.536585	0.999912	no	0	1	0	0.47	0	1	0	0	0	0	3	0
6226	0.02474	ENSBTAG00000009911								1	0	0	2.474	1	0	-1	2.474	2.474	0.536585	0.999912	no	0	1	0	0.47	0	1	0	0	0	0	3	0
6297	0.02474	ENSBTAG00000010026								1	0	0	2.474	1	0	-1	2.474	2.474	0.536585	0.999912	no	0	1	0	0.47	0	1	0	0	0	0	3	0
6509	0.02474	ENSBTAG00000010382								1	0	0	2.474	1	0	-1	2.474	2.474	0.536585	0.999912	no	0	1	0	0.47	0	1	0	0	0	0	3	0
6849	0.02474	ENSBTAG00000010944								1	0	0	2.474	1	0	-1	2.474	2.474	0.536585	0.999912	no	0	1	0	0.47	0	1	0	0	0	0	3	0
7387	0.02474	ENSBTAG00000011802								1	0	0	2.474	1	0	-1	2.474	2.474	0.536585	0.999912	no	0	1	0	0.47	0	1	0	0	0	0	3	0
7788	0.02474	ENSBTAG00000012409								1	0	0	2.474	1	0	-1	2.474	2.474	0.536585	0.999912	no	0	1	0	0.47	0	1	0	0	0	0	3	0
8065	0.02474	ENSBTAG00000012849								1	0	0	2.474	1	0	-1	2.474	2.474	0.536585	0.999912	no	0	1	0	0.47	0	1	0	0	0	0	3	0
8320	0.02474	ENSBTAG00000013227								1	0	0	2.474	1	0	-1	2.474	2.474	0.536585	0.999912	no	0	1	0	0.47	0	1	0	0	0	0	3	0
8381	0.02474	ENSBTAG00000013320								1	0	0	2.474	1	0	-1	2.474	2.474	0.536585	0.999912	no	0	1	0	0.47	0	1	0	0	0	0	3	0
8959	0.02474	ENSBTAG00000014304								1	0	0	2.474	1	0	-1	2.474	2.474	0.536585	0.999912	no	0	1	0	0.47	0	1	0	0	0	0	3	0
9843	0.02474	ENSBTAG00000015670								1	0	0	2.474	1	0	-1	2.474	2.474	0.536585	0.999912	no	0	1	0	0.47	0	1	0	0	0	0	3	0
10699	0.02474	ENSBTAG00000017042								1	0	0	2.474	1	0	-1	2.474	2.474	0.536585	0.999912	no	0	1	0	0.47	0	1	0	0	0	0	3	0
10853	0.02474	ENSBTAG00000017285								1	0	0	2.474	1	0	-1	2.474	2.474	0.536585	0.999912	no	0	1	0	0.47	0	1	0	0	0	0	3	0
11394	0.02474	ENSBTAG00000018214								1	0	0	2.474	1	0	-1	2.474	2.474	0.536585	0.999912	no	0	1	0	0.47	0	1	0	0	0	0	3	0
11596	0.02474	ENSBTAG00000018519								1	0	0	2.474	1	0	-1	2.474	2.474	0.536585	0.999912	no	0	1	0	0.47	0	1	0	0	0	0	3	0
11679	0.02474	ENSBTAG00000018663								1	0	0	2.474	1	0	-1	2.474	2.474	0.536585	0.999912	no	0	1	0	0.47	0	1	0	0	0	0	3	0
12108	0.02474	ENSBTAG00000019343								1	0	0	2.474	1	0	-1	2.474	2.474	0.536585	0.999912	no	0	1	0	0.47	0	1	0	0	0	0	3	0
12581	0.02474	ENSBTAG00000020102								1	0	0	2.474	1	0	-1	2.474	2.474	0.536585	0.999912	no	0	1	0	0.47	0	1	0	0	0	0	3	0
12914	0.02474	ENSBTAG00000020609								1	0	0	2.474	1	0	-1	2.474	2.474	0.536585	0.999912	no	0	1	0	0.47	0	1	0	0	0	0	3	0
14677	0.02474	ENSBTAG00000027625								1	0	0	2.474	1	0	-1	2.474	2.474	0.536585	0.999912	no	0	1	0	0.47	0	1	0	0	0	0	3	0
15098	0.02474	ENSBTAG00000030258								1	0	0	2.474	1	0	-1	2.474	2.474	0.536585	0.999912	no	0	1	0	0.47	0	1	0	0	0	0	3	0
15179	0.02474	ENSBTAG00000030543								1	0	0	2.474	1	0	-1	2.474	2.474	0.536585	0.999912	no	0	1	0	0.47	0	1	0	0	0	0	3	0
15938	0.02474	ENSBTAG00000033886								1	0	0	2.474	1	0	-1	2.474	2.474	0.536585	0.999912	no	0	1	0	0.47	0	1	0	0	0	0	3	0
16610	0.02474	ENSBTAG00000038180								1	0	0	2.474	1	0	-1	2.474	2.474	0.536585	0.999912	no	0	1	0	0.47	0	1	0	0	0	0	3	0
17930	0.02474	ENSBTAG00000043140								1	0	0	2.474	1	0	-1	2.474	2.474	0.536585	0.999912	no	0	1	0	0.47	0	1	0	0	0	0	3	0
18079	0.02474	ENSBTAG00000043412								1	0	0	2.474	1	0	-1	2.474	2.474	0.536585	0.999912	no	0	1	0	0.47	0	1	0	0	0	0	3	0
18143	0.02474	ENSBTAG00000043528								1	0	0	2.474	1	0	-1	2.474	2.474	0.536585	0.999912	no	0	1	0	0.47	0	1	0	0	0	0	3	0
18532	0.02474	ENSBTAG00000044153								1	0	0	2.474	1	0	-1	2.474	2.474	0.536585	0.999912	no	0	1	0	0.47	0	1	0	0	0	0	3	0
18608	0.02474	ENSBTAG00000044280								1	0	0	2.474	1	0	-1	2.474	2.474	0.536585	0.999912	no	0	1	0	0.47	0	1	0	0	0	0	3	0
18807	0.02474	ENSBTAG00000044614								1	0	0	2.474	1	0	-1	2.474	2.474	0.536585	0.999912	no	0	1	0	0.47	0	1	0	0	0	0	3	0
19888	0.02474	ENSBTAG00000046648								1	0	0	2.474	1	0	-1	2.474	2.474	0.536585	0.999912	no	0	1	0	0.47	0	1	0	0	0	0	3	0
20251	0.02474	ENSBTAG00000047482								1	0	0	2.474	1	0	-1	2.474	2.474	0.536585	0.999912	no	0	1	0	0.47	0	1	0	0	0	0	3	0
20316	0.02474	ENSBTAG00000047626								1	0	0	2.474	1	0	-1	2.474	2.474	0.536585	0.999912	no	0	1	0	0.47	0	1	0	0	0	0	3	0
21319	0.02474	ENSBTAG00000049028								1	0	0	2.474	1	0	-1	2.474	2.474	0.536585	0.999912	no	0	1	0	0.47	0	1	0	0	0	0	3	0
21674	0.02474	ENSBTAG00000049383								1	0	0	2.474	1	0	-1	2.474	2.474	0.536585	0.999912	no	0	1	0	0.47	0	1	0	0	0	0	3	0
21803	0.02474	ENSBTAG00000049512								1	0	0	2.474	1	0	-1	2.474	2.474	0.536585	0.999912	no	0	1	0	0.47	0	1	0	0	0	0	3	0
24109	0.02474	ENSBTAG00000051818								1	0	0	2.474	1	0	-1	2.474	2.474	0.536585	0.999912	no	0	1	0	0.47	0	1	0	0	0	0	3	0
24153	0.02474	ENSBTAG00000051862								1	0	0	2.474	1	0	-1	2.474	2.474	0.536585	0.999912	no	0	1	0	0.47	0	1	0	0	0	0	3	0
25563	0.02474	ENSBTAG00000053272								1	0	0	2.474	1	0	-1	2.474	2.474	0.536585	0.999912	no	0	1	0	0.47	0	1	0	0	0	0	3	0
25952	0.02474	ENSBTAG00000053661								1	0	0	2.474	1	0	-1	2.474	2.474	0.536585	0.999912	no	0	1	0	0.47	0	1	0	0	0	0	3	0
26259	0.02474	ENSBTAG00000053968								1	0	0	2.474	1	0	-1	2.474	2.474	0.536585	0.999912	no	0	1	0	0.47	0	1	0	0	0	0	3	0
26453	0.02474	ENSBTAG00000054162								1	0	0	2.474	1	0	-1	2.474	2.474	0.536585	0.999912	no	0	1	0	0.47	0	1	0	0	0	0	3	0
26835	0.02474	ENSBTAG00000054544								1	0	0	2.474	1	0	-1	2.474	2.474	0.536585	0.999912	no	0	1	0	0.47	0	1	0	0	0	0	3	0
26916	0.02474	ENSBTAG00000054625								1	0	0	2.474	1	0	-1	2.474	2.474	0.536585	0.999912	no	0	1	0	0.47	0	1	0	0	0	0	3	0
23397	0.02473	ENSBTAG00000051106								1	0	0	2.473	7	1	2	2.473	2.473	0.166776	0.999912	no	0	1	0	3.94	1	7	2	1	0	13	7	0
4432	0.02471	ENSBTAG00000007024								1	0	0	2.471	1	7	2	-2.471	2.471	0.100317	0.999912	no	0	1	0	4.38	7	1	7	4	11	0	3	1
1187	0.02469	ENSBTAG00000001852								1	0	0	2.469	1	4	1.32193	-2.469	2.469	0.272599	0.999912	no	0	1	0	2.27	4	1	9	0	2	1	1	0
5835	0.02468	ENSBTAG00000009284								1	0	0	2.468	1	5	1.58496	-2.468	2.468	0.138352	0.999912	no	0	1	0	3.31	5	1	4	7	5	1	2	0
11644	0.02468	ENSBTAG00000018599								1	0	0	2.468	1	6	1.80735	-2.468	2.468	0.200577	0.999912	no	0	1	0	3.19	6	1	12	4	1	0	3	0
6119	0.02464	ENSBTAG00000009737								1	0	0	2.464	2	10	2.58496	-2.464	2.464	0.177956	0.999912	no	0	1	0	6.02	10	2	24	0	6	6	0	0
11138	0.02464	ENSBTAG00000017769								1	0	0	2.464	2	13	2.90689	-2.464	2.464	0.0520142	0.999912	no	0	1	0	7.85	13	2	16	3	21	3	4	0
24423	0.02459	ENSBTAG00000052132								1	0	0	2.459	6	1	1.80735	2.459	2.459	0.125084	0.999912	no	0	1	0	3.67	1	6	1	2	0	3	6	10
705	0.02451	ENSBTAG00000001081								1	0	0	2.451	0	1	-1	-2.451	2.451	0.538692	0.999912	no	0	1	0	0.53	1	0	0	0	3	0	0	0
1107	0.02451	ENSBTAG00000001740								1	0	0	2.451	0	1	-1	-2.451	2.451	0.538692	0.999912	no	0	1	0	0.53	1	0	0	0	3	0	0	0
1628	0.02451	ENSBTAG00000002551								1	0	0	2.451	0	1	-1	-2.451	2.451	0.538692	0.999912	no	0	1	0	0.53	1	0	0	0	3	0	0	0
2332	0.02451	ENSBTAG00000003624								1	0	0	2.451	0	1	-1	-2.451	2.451	0.538692	0.999912	no	0	1	0	0.53	1	0	0	0	3	0	0	0
2889	0.02451	ENSBTAG00000004565								1	0	0	2.451	0	1	-1	-2.451	2.451	0.538692	0.999912	no	0	1	0	0.53	1	0	0	0	3	0	0	0
3011	0.02451	ENSBTAG00000004775								1	0	0	2.451	0	1	-1	-2.451	2.451	0.538692	0.999912	no	0	1	0	0.53	1	0	0	0	3	0	0	0
3186	0.02451	ENSBTAG00000005033								1	0	0	2.451	0	1	-1	-2.451	2.451	0.538692	0.999912	no	0	1	0	0.53	1	0	0	0	3	0	0	0
4603	0.02451	ENSBTAG00000007309								1	0	0	2.451	0	1	-1	-2.451	2.451	0.538692	0.999912	no	0	1	0	0.53	1	0	0	0	3	0	0	0
4967	0.02451	ENSBTAG00000007887								1	0	0	2.451	0	1	-1	-2.451	2.451	0.538692	0.999912	no	0	1	0	0.53	1	0	0	0	3	0	0	0
5250	0.02451	ENSBTAG00000008342								1	0	0	2.451	0	1	-1	-2.451	2.451	0.538692	0.999912	no	0	1	0	0.53	1	0	0	0	3	0	0	0
6137	0.02451	ENSBTAG00000009764								1	0	0	2.451	0	1	-1	-2.451	2.451	0.538692	0.999912	no	0	1	0	0.53	1	0	0	0	3	0	0	0
7301	0.02451	ENSBTAG00000011655								1	0	0	2.451	0	1	-1	-2.451	2.451	0.538692	0.999912	no	0	1	0	0.53	1	0	0	0	3	0	0	0
7434	0.02451	ENSBTAG00000011862								1	0	0	2.451	0	1	-1	-2.451	2.451	0.538692	0.999912	no	0	1	0	0.53	1	0	0	0	3	0	0	0
7550	0.02451	ENSBTAG00000012035								1	0	0	2.451	0	1	-1	-2.451	2.451	0.538692	0.999912	no	0	1	0	0.53	1	0	0	0	3	0	0	0
7634	0.02451	ENSBTAG00000012149								1	0	0	2.451	0	1	-1	-2.451	2.451	0.538692	0.999912	no	0	1	0	0.53	1	0	0	0	3	0	0	0
7729	0.02451	ENSBTAG00000012312								1	0	0	2.451	0	1	-1	-2.451	2.451	0.538692	0.999912	no	0	1	0	0.53	1	0	0	0	3	0	0	0
8334	0.02451	ENSBTAG00000013250								1	0	0	2.451	0	1	-1	-2.451	2.451	0.538692	0.999912	no	0	1	0	0.53	1	0	0	0	3	0	0	0
8487	0.02451	ENSBTAG00000013505								1	0	0	2.451	0	1	-1	-2.451	2.451	0.538692	0.999912	no	0	1	0	0.53	1	0	0	0	3	0	0	0
8910	0.02451	ENSBTAG00000014221								1	0	0	2.451	0	1	-1	-2.451	2.451	0.538692	0.999912	no	0	1	0	0.53	1	0	0	0	3	0	0	0
9084	0.02451	ENSBTAG00000014491								1	0	0	2.451	0	1	-1	-2.451	2.451	0.538692	0.999912	no	0	1	0	0.53	1	0	0	0	3	0	0	0
13013	0.02451	ENSBTAG00000020762								1	0	0	2.451	0	1	-1	-2.451	2.451	0.538692	0.999912	no	0	1	0	0.53	1	0	0	0	3	0	0	0
13067	0.02451	ENSBTAG00000020853								1	0	0	2.451	0	1	-1	-2.451	2.451	0.538692	0.999912	no	0	1	0	0.53	1	0	0	0	3	0	0	0
14303	0.02451	ENSBTAG00000025260								1	0	0	2.451	0	1	-1	-2.451	2.451	0.538692	0.999912	no	0	1	0	0.53	1	0	0	0	3	0	0	0
14338	0.02451	ENSBTAG00000025428								1	0	0	2.451	0	1	-1	-2.451	2.451	0.538692	0.999912	no	0	1	0	0.53	1	0	0	0	3	0	0	0
16371	0.02451	ENSBTAG00000037307								1	0	0	2.451	0	1	-1	-2.451	2.451	0.538692	0.999912	no	0	1	0	0.53	1	0	0	0	3	0	0	0
16548	0.02451	ENSBTAG00000037969								1	0	0	2.451	0	1	-1	-2.451	2.451	0.538692	0.999912	no	0	1	0	0.53	1	0	0	0	3	0	0	0
16827	0.02451	ENSBTAG00000038879								1	0	0	2.451	0	1	-1	-2.451	2.451	0.538692	0.999912	no	0	1	0	0.53	1	0	0	0	3	0	0	0
17191	0.02451	ENSBTAG00000040051								1	0	0	2.451	0	1	-1	-2.451	2.451	0.538692	0.999912	no	0	1	0	0.53	1	0	0	0	3	0	0	0
17677	0.02451	ENSBTAG00000042678								1	0	0	2.451	0	1	-1	-2.451	2.451	0.538692	0.999912	no	0	1	0	0.53	1	0	0	0	3	0	0	0
20490	0.02451	ENSBTAG00000048038								1	0	0	2.451	0	1	-1	-2.451	2.451	0.538692	0.999912	no	0	1	0	0.53	1	0	0	0	3	0	0	0
23984	0.02451	ENSBTAG00000051693								1	0	0	2.451	0	1	-1	-2.451	2.451	0.538692	0.999912	no	0	1	0	0.53	1	0	0	0	3	0	0	0
24021	0.02451	ENSBTAG00000051730								1	0	0	2.451	0	1	-1	-2.451	2.451	0.538692	0.999912	no	0	1	0	0.53	1	0	0	0	3	0	0	0
24033	0.02451	ENSBTAG00000051742								1	0	0	2.451	0	1	-1	-2.451	2.451	0.538692	0.999912	no	0	1	0	0.53	1	0	0	0	3	0	0	0
24055	0.02451	ENSBTAG00000051764								1	0	0	2.451	0	1	-1	-2.451	2.451	0.538692	0.999912	no	0	1	0	0.53	1	0	0	0	3	0	0	0
24970	0.02451	ENSBTAG00000052679								1	0	0	2.451	0	1	-1	-2.451	2.451	0.538692	0.999912	no	0	1	0	0.53	1	0	0	0	3	0	0	0
25556	0.02451	ENSBTAG00000053265								1	0	0	2.451	0	1	-1	-2.451	2.451	0.538692	0.999912	no	0	1	0	0.53	1	0	0	0	3	0	0	0
25659	0.02451	ENSBTAG00000053368								1	0	0	2.451	0	1	-1	-2.451	2.451	0.538692	0.999912	no	0	1	0	0.53	1	0	0	0	3	0	0	0
26050	0.02451	ENSBTAG00000053759								1	0	0	2.451	0	1	-1	-2.451	2.451	0.538692	0.999912	no	0	1	0	0.53	1	0	0	0	3	0	0	0
26481	0.02451	ENSBTAG00000054190								1	0	0	2.451	0	1	-1	-2.451	2.451	0.538692	0.999912	no	0	1	0	0.53	1	0	0	0	3	0	0	0
26529	0.02451	ENSBTAG00000054238								1	0	0	2.451	0	1	-1	-2.451	2.451	0.538692	0.999912	no	0	1	0	0.53	1	0	0	0	3	0	0	0
27195	0.02451	ENSBTAG00000054904								1	0	0	2.451	0	1	-1	-2.451	2.451	0.538692	0.999912	no	0	1	0	0.53	1	0	0	0	3	0	0	0
27243	0.02451	ENSBTAG00000054952								1	0	0	2.451	0	1	-1	-2.451	2.451	0.538692	0.999912	no	0	1	0	0.53	1	0	0	0	3	0	0	0
27268	0.02451	ENSBTAG00000054977								1	0	0	2.451	0	1	-1	-2.451	2.451	0.538692	0.999912	no	0	1	0	0.53	1	0	0	0	3	0	0	0
27483	0.02451	ENSBTAG00000055192								1	0	0	2.451	0	1	-1	-2.451	2.451	0.538692	0.999912	no	0	1	0	0.53	1	0	0	0	3	0	0	0
9804	0.02447	ENSBTAG00000015596								1	0	0	2.447	1	6	1.80735	-2.447	2.447	0.213682	0.999912	no	0	1	0	3.36	6	1	0	2	15	0	1	2
21403	0.02446	ENSBTAG00000049112								1	0	0	2.446	0	1	-1	-2.446	2.446	0.539504	0.999912	no	0	1	0	0.53	1	0	1	0	2	0	0	0
22747	0.02446	ENSBTAG00000050456								1	0	0	2.446	0	1	-1	-2.446	2.446	0.539504	0.999912	no	0	1	0	0.53	1	0	1	0	2	0	0	0
2458	0.02445	ENSBTAG00000003837								1	0	0	2.445	3	0	0.584963	2.445	2.445	0.313131	0.999912	no	0	1	0	1.7	0	3	0	1	0	7	1	1
8380	0.02441	ENSBTAG00000013319								1	0	0	2.441	0	1	-1	-2.441	2.441	0.540318	0.999912	no	0	1	0	0.53	1	0	2	0	1	0	0	0
20081	0.02437	ENSBTAG00000047080								1	0	0	2.437	2	0	0	2.437	2.437	0.421179	0.999912	no	0	1	0	1.09	0	2	1	0	0	2	0	3
26583	0.02437	ENSBTAG00000054292								1	0	0	2.437	2	0	0	2.437	2.437	0.420906	0.999912	no	0	1	0	1.09	0	2	0	0	1	2	0	3
12	0.02436	ENSBTAG00000000020								1	0	0	2.436	0	1	-1	-2.436	2.436	0.541135	0.999912	no	0	1	0	0.53	1	0	3	0	0	0	0	0
1566	0.02436	ENSBTAG00000002448								1	0	0	2.436	0	1	-1	-2.436	2.436	0.541135	0.999912	no	0	1	0	0.53	1	0	3	0	0	0	0	0
3426	0.02436	ENSBTAG00000005410								1	0	0	2.436	0	1	-1	-2.436	2.436	0.541135	0.999912	no	0	1	0	0.53	1	0	3	0	0	0	0	0
4051	0.02436	ENSBTAG00000006440								1	0	0	2.436	0	1	-1	-2.436	2.436	0.541135	0.999912	no	0	1	0	0.53	1	0	3	0	0	0	0	0
4431	0.02436	ENSBTAG00000007022								1	0	0	2.436	0	1	-1	-2.436	2.436	0.541135	0.999912	no	0	1	0	0.53	1	0	3	0	0	0	0	0
7044	0.02436	ENSBTAG00000011246								1	0	0	2.436	0	1	-1	-2.436	2.436	0.541135	0.999912	no	0	1	0	0.53	1	0	3	0	0	0	0	0
8216	0.02436	ENSBTAG00000013071								1	0	0	2.436	0	1	-1	-2.436	2.436	0.541135	0.999912	no	0	1	0	0.53	1	0	3	0	0	0	0	0
10916	0.02436	ENSBTAG00000017397								1	0	0	2.436	0	1	-1	-2.436	2.436	0.541135	0.999912	no	0	1	0	0.53	1	0	3	0	0	0	0	0
12645	0.02436	ENSBTAG00000020202								1	0	0	2.436	0	1	-1	-2.436	2.436	0.541135	0.999912	no	0	1	0	0.53	1	0	3	0	0	0	0	0
13147	0.02436	ENSBTAG00000020989								1	0	0	2.436	0	1	-1	-2.436	2.436	0.541135	0.999912	no	0	1	0	0.53	1	0	3	0	0	0	0	0
13983	0.02436	ENSBTAG00000023419								1	0	0	2.436	0	1	-1	-2.436	2.436	0.541135	0.999912	no	0	1	0	0.53	1	0	3	0	0	0	0	0
15703	0.02436	ENSBTAG00000032728								1	0	0	2.436	0	1	-1	-2.436	2.436	0.541135	0.999912	no	0	1	0	0.53	1	0	3	0	0	0	0	0
15769	0.02436	ENSBTAG00000033008								1	0	0	2.436	0	1	-1	-2.436	2.436	0.541135	0.999912	no	0	1	0	0.53	1	0	3	0	0	0	0	0
18541	0.02436	ENSBTAG00000044167								1	0	0	2.436	0	1	-1	-2.436	2.436	0.541135	0.999912	no	0	1	0	0.53	1	0	3	0	0	0	0	0
18675	0.02436	ENSBTAG00000044395								1	0	0	2.436	0	1	-1	-2.436	2.436	0.541135	0.999912	no	0	1	0	0.53	1	0	3	0	0	0	0	0
22139	0.02436	ENSBTAG00000049848								1	0	0	2.436	0	1	-1	-2.436	2.436	0.541135	0.999912	no	0	1	0	0.53	1	0	3	0	0	0	0	0
23025	0.02436	ENSBTAG00000050734								1	0	0	2.436	0	1	-1	-2.436	2.436	0.541135	0.999912	no	0	1	0	0.53	1	0	3	0	0	0	0	0
23030	0.02436	ENSBTAG00000050739								1	0	0	2.436	0	1	-1	-2.436	2.436	0.541135	0.999912	no	0	1	0	0.53	1	0	3	0	0	0	0	0
24532	0.02436	ENSBTAG00000052241								1	0	0	2.436	0	1	-1	-2.436	2.436	0.541135	0.999912	no	0	1	0	0.53	1	0	3	0	0	0	0	0
25030	0.02436	ENSBTAG00000052739								1	0	0	2.436	0	1	-1	-2.436	2.436	0.541135	0.999912	no	0	1	0	0.53	1	0	3	0	0	0	0	0
703	0.02435	ENSBTAG00000001079								1	0	0	2.435	5	1	1.58496	2.435	2.435	0.178621	0.999912	no	0	1	0	3.02	1	5	2	1	0	9	1	5
16072	0.02427	ENSBTAG00000034869								1	0	0	2.427	3	0	0.584963	2.427	2.427	0.365458	0.999912	no	0	1	0	1.66	0	3	0	1	0	0	1	8
9155	0.02424	ENSBTAG00000014601								1	0	0	2.424	1	6	1.80735	-2.424	2.424	0.217652	0.999912	no	0	1	0	3.38	6	1	0	2	15	2	1	0
717	0.02423	ENSBTAG00000001097								1	0	0	2.423	2	0	0	2.423	2.423	0.430023	0.999912	no	0	1	0	1.08	0	2	1	0	0	4	1	0
4293	0.02423	ENSBTAG00000006804								1	0	0	2.423	15	3	3.16993	2.423	2.423	0.0204493	0.999912	no	0	1	0	8.76	3	15	1	3	4	13	10	21
20729	0.02423	ENSBTAG00000048438								1	0	0	2.423	2	0	0	2.423	2.423	0.429753	0.999912	no	0	1	0	1.08	0	2	0	0	1	4	1	0
12659	0.0242	ENSBTAG00000020227								1	0	0	2.42	2	0	0	2.42	2.42	0.48005	0.999912	no	0	1	0	1.08	0	2	0	0	1	0	0	5
14111	0.0242	ENSBTAG00000024204								1	0	0	2.42	2	0	0	2.42	2.42	0.48005	0.999912	no	0	1	0	1.08	0	2	0	0	1	0	0	5
27222	0.0242	ENSBTAG00000054931								1	0	0	2.42	1	3	1	-2.42	2.42	0.323013	0.999912	no	0	1	0	2.07	3	1	6	0	4	0	2	0
805	0.02418	ENSBTAG00000001242								1	0	0	2.418	1	8	2.16993	-2.418	2.418	0.17569	0.999912	no	0	1	0	4.59	8	1	17	0	6	1	0	3
1238	0.02418	ENSBTAG00000001927								1	0	0	2.418	0	2	0	-2.418	2.418	0.420989	0.999912	no	0	1	0	1.17	2	0	0	1	5	0	1	0
5900	0.02413	ENSBTAG00000009390								1	0	0	2.413	2	0	0	2.413	2.413	0.393389	0.999912	no	0	1	0	1.02	0	2	0	1	0	3	1	1
15930	0.02413	ENSBTAG00000033759								1	0	0	2.413	1	7	2	-2.413	2.413	0.1239	0.999912	no	0	1	0	4.39	7	1	16	2	4	2	2	0
1805	0.0241	ENSBTAG00000002822								1	0	0	2.41	0	2	0	-2.41	2.41	0.468873	0.999912	no	0	1	0	1.17	2	0	0	6	0	1	0	0
12351	0.0241	ENSBTAG00000019734								1	0	0	2.41	0	2	0	-2.41	2.41	0.472775	0.999912	no	0	1	0	1.14	2	0	0	6	0	0	1	0
5537	0.02407	ENSBTAG00000008804								1	0	0	2.407	1	7	2	-2.407	2.407	0.108982	0.999912	no	0	1	0	4.5	7	1	7	11	4	1	0	3
3596	0.02406	ENSBTAG00000005700								1	0	0	2.406	0	2	0	-2.406	2.406	0.420793	0.999912	no	0	1	0	1.18	2	0	5	1	0	1	0	0
22098	0.02403	ENSBTAG00000049807								1	0	0	2.403	7	1	2	2.403	2.403	0.170955	0.999912	no	0	1	0	4.06	1	7	0	4	0	3	15	2
26415	0.024	ENSBTAG00000054124								1	0	0	2.4	1	4	1.32193	-2.4	2.4	0.305976	0.999912	no	0	1	0	2.29	4	1	0	5	6	2	0	0
9053	0.02395	ENSBTAG00000014449								1	0	0	2.395	2	0	0	2.395	2.395	0.390738	0.999912	no	0	1	0	1.06	0	2	0	0	1	1	1	3
1303	0.02394	ENSBTAG00000002036								1	0	0	2.394	2	13	2.90689	-2.394	2.394	0.0453943	0.999912	no	0	1	0	7.52	13	2	15	7	16	3	4	0
23284	0.02388	ENSBTAG00000050993								1	0	0	2.388	3	1	1	2.388	2.388	0.337139	0.999912	no	0	1	0	2.12	1	3	2	0	0	1	9	0
15681	0.02386	ENSBTAG00000032623								1	0	0	2.386	11	2	2.70044	2.386	2.386	0.138353	0.999912	no	0	1	0	6.35	2	11	0	6	0	1	25	6
2755	0.02384	ENSBTAG00000004330								1	0	0	2.384	3	15	3.16993	-2.384	2.384	0.0419488	0.999912	no	0	1	0	8.76	15	3	21	3	20	1	2	5
15647	0.02384	ENSBTAG00000032453								1	0	0	2.384	1	7	2	-2.384	2.384	0.125028	0.999912	no	0	1	0	4.3	7	1	14	6	2	2	2	0
3013	0.02383	ENSBTAG00000004777								1	0	0	2.383	21	4	3.64386	2.383	2.383	0.0224086	0.999912	no	0	1	0	12.59	4	21	0	7	5	37	9	17
18446	0.02383	ENSBTAG00000044000								1	0	0	2.383	3	0	0.584963	2.383	2.383	0.366213	0.999912	no	0	1	0	1.62	0	3	0	1	0	0	3	5
16047	0.02382	ENSBTAG00000034662								1	0	0	2.382	2	0	0	2.382	2.382	0.436655	0.999912	no	0	1	0	1.05	0	2	1	0	0	3	2	0
9619	0.02381	ENSBTAG00000015304								1	0	0	2.381	0	2	0	-2.381	2.381	0.420925	0.999912	no	0	1	0	1.15	2	0	0	4	2	1	0	0
18106	0.02381	ENSBTAG00000043462								1	0	0	2.381	0	2	0	-2.381	2.381	0.424877	0.999912	no	0	1	0	1.13	2	0	0	4	2	0	1	0
205	0.02379	ENSBTAG00000000310								1	0	0	2.379	0	1	-1	-2.379	2.379	0.551038	0.999912	no	0	1	0	0.49	1	0	0	3	0	0	0	0
1257	0.02379	ENSBTAG00000001961								1	0	0	2.379	0	1	-1	-2.379	2.379	0.551038	0.999912	no	0	1	0	0.49	1	0	0	3	0	0	0	0
2769	0.02379	ENSBTAG00000004355								1	0	0	2.379	0	1	-1	-2.379	2.379	0.551038	0.999912	no	0	1	0	0.49	1	0	0	3	0	0	0	0
2795	0.02379	ENSBTAG00000004399								1	0	0	2.379	0	1	-1	-2.379	2.379	0.551038	0.999912	no	0	1	0	0.49	1	0	0	3	0	0	0	0
2892	0.02379	ENSBTAG00000004570								1	0	0	2.379	0	1	-1	-2.379	2.379	0.551038	0.999912	no	0	1	0	0.49	1	0	0	3	0	0	0	0
3232	0.02379	ENSBTAG00000005104								1	0	0	2.379	0	1	-1	-2.379	2.379	0.551038	0.999912	no	0	1	0	0.49	1	0	0	3	0	0	0	0
4265	0.02379	ENSBTAG00000006757								1	0	0	2.379	0	1	-1	-2.379	2.379	0.551038	0.999912	no	0	1	0	0.49	1	0	0	3	0	0	0	0
4729	0.02379	ENSBTAG00000007502								1	0	0	2.379	0	1	-1	-2.379	2.379	0.551038	0.999912	no	0	1	0	0.49	1	0	0	3	0	0	0	0
6200	0.02379	ENSBTAG00000009867								1	0	0	2.379	0	1	-1	-2.379	2.379	0.551038	0.999912	no	0	1	0	0.49	1	0	0	3	0	0	0	0
6634	0.02379	ENSBTAG00000010578								1	0	0	2.379	0	1	-1	-2.379	2.379	0.551038	0.999912	no	0	1	0	0.49	1	0	0	3	0	0	0	0
6977	0.02379	ENSBTAG00000011144								1	0	0	2.379	0	1	-1	-2.379	2.379	0.551038	0.999912	no	0	1	0	0.49	1	0	0	3	0	0	0	0
7518	0.02379	ENSBTAG00000011986								1	0	0	2.379	0	1	-1	-2.379	2.379	0.551038	0.999912	no	0	1	0	0.49	1	0	0	3	0	0	0	0
7721	0.02379	ENSBTAG00000012295								1	0	0	2.379	0	1	-1	-2.379	2.379	0.551038	0.999912	no	0	1	0	0.49	1	0	0	3	0	0	0	0
8398	0.02379	ENSBTAG00000013347								1	0	0	2.379	0	1	-1	-2.379	2.379	0.551038	0.999912	no	0	1	0	0.49	1	0	0	3	0	0	0	0
10508	0.02379	ENSBTAG00000016741								1	0	0	2.379	0	1	-1	-2.379	2.379	0.551038	0.999912	no	0	1	0	0.49	1	0	0	3	0	0	0	0
10720	0.02379	ENSBTAG00000017077								1	0	0	2.379	0	1	-1	-2.379	2.379	0.551038	0.999912	no	0	1	0	0.49	1	0	0	3	0	0	0	0
11855	0.02379	ENSBTAG00000018966								1	0	0	2.379	0	1	-1	-2.379	2.379	0.551038	0.999912	no	0	1	0	0.49	1	0	0	3	0	0	0	0
12075	0.02379	ENSBTAG00000019291								1	0	0	2.379	0	1	-1	-2.379	2.379	0.551038	0.999912	no	0	1	0	0.49	1	0	0	3	0	0	0	0
15007	0.02379	ENSBTAG00000029990								1	0	0	2.379	0	1	-1	-2.379	2.379	0.551038	0.999912	no	0	1	0	0.49	1	0	0	3	0	0	0	0
15354	0.02379	ENSBTAG00000031238								1	0	0	2.379	0	1	-1	-2.379	2.379	0.551038	0.999912	no	0	1	0	0.49	1	0	0	3	0	0	0	0
16793	0.02379	ENSBTAG00000038748								1	0	0	2.379	0	1	-1	-2.379	2.379	0.551038	0.999912	no	0	1	0	0.49	1	0	0	3	0	0	0	0
17369	0.02379	ENSBTAG00000042081								1	0	0	2.379	0	1	-1	-2.379	2.379	0.551038	0.999912	no	0	1	0	0.49	1	0	0	3	0	0	0	0
18032	0.02379	ENSBTAG00000043324								1	0	0	2.379	0	1	-1	-2.379	2.379	0.551038	0.999912	no	0	1	0	0.49	1	0	0	3	0	0	0	0
18509	0.02379	ENSBTAG00000044107								1	0	0	2.379	0	1	-1	-2.379	2.379	0.551038	0.999912	no	0	1	0	0.49	1	0	0	3	0	0	0	0
20105	0.02379	ENSBTAG00000047143								1	0	0	2.379	0	1	-1	-2.379	2.379	0.551038	0.999912	no	0	1	0	0.49	1	0	0	3	0	0	0	0
20460	0.02379	ENSBTAG00000047969								1	0	0	2.379	0	1	-1	-2.379	2.379	0.551038	0.999912	no	0	1	0	0.49	1	0	0	3	0	0	0	0
20736	0.02379	ENSBTAG00000048445								1	0	0	2.379	0	1	-1	-2.379	2.379	0.551038	0.999912	no	0	1	0	0.49	1	0	0	3	0	0	0	0
20779	0.02379	ENSBTAG00000048488								1	0	0	2.379	0	1	-1	-2.379	2.379	0.551038	0.999912	no	0	1	0	0.49	1	0	0	3	0	0	0	0
20957	0.02379	ENSBTAG00000048666								1	0	0	2.379	0	1	-1	-2.379	2.379	0.551038	0.999912	no	0	1	0	0.49	1	0	0	3	0	0	0	0
21095	0.02379	ENSBTAG00000048804								1	0	0	2.379	0	1	-1	-2.379	2.379	0.551038	0.999912	no	0	1	0	0.49	1	0	0	3	0	0	0	0
21494	0.02379	ENSBTAG00000049203								1	0	0	2.379	0	1	-1	-2.379	2.379	0.551038	0.999912	no	0	1	0	0.49	1	0	0	3	0	0	0	0
22556	0.02379	ENSBTAG00000050265								1	0	0	2.379	0	1	-1	-2.379	2.379	0.551038	0.999912	no	0	1	0	0.49	1	0	0	3	0	0	0	0
22637	0.02379	ENSBTAG00000050346								1	0	0	2.379	0	1	-1	-2.379	2.379	0.551038	0.999912	no	0	1	0	0.49	1	0	0	3	0	0	0	0
22766	0.02379	ENSBTAG00000050475								1	0	0	2.379	0	1	-1	-2.379	2.379	0.551038	0.999912	no	0	1	0	0.49	1	0	0	3	0	0	0	0
23125	0.02379	ENSBTAG00000050834								1	0	0	2.379	0	1	-1	-2.379	2.379	0.551038	0.999912	no	0	1	0	0.49	1	0	0	3	0	0	0	0
23254	0.02379	ENSBTAG00000050963								1	0	0	2.379	0	1	-1	-2.379	2.379	0.551038	0.999912	no	0	1	0	0.49	1	0	0	3	0	0	0	0
23987	0.02379	ENSBTAG00000051696								1	0	0	2.379	0	1	-1	-2.379	2.379	0.551038	0.999912	no	0	1	0	0.49	1	0	0	3	0	0	0	0
24391	0.02379	ENSBTAG00000052100								1	0	0	2.379	0	1	-1	-2.379	2.379	0.551038	0.999912	no	0	1	0	0.49	1	0	0	3	0	0	0	0
25379	0.02379	ENSBTAG00000053088								1	0	0	2.379	0	1	-1	-2.379	2.379	0.551038	0.999912	no	0	1	0	0.49	1	0	0	3	0	0	0	0
3856	0.02376	ENSBTAG00000006108								1	0	0	2.376	0	2	0	-2.376	2.376	0.422348	0.999912	no	0	1	0	1.15	2	0	2	4	0	1	0	0
83	0.02375	ENSBTAG00000000128								1	0	0	2.375	4	1	1.32193	2.375	2.375	0.285499	0.999912	no	0	1	0	2.12	1	4	0	0	2	1	2	8
6708	0.02372	ENSBTAG00000010693								1	0	0	2.372	1	4	1.32193	-2.372	2.372	0.317488	0.999912	no	0	1	0	2.26	4	1	8	3	0	2	0	0
6868	0.02362	ENSBTAG00000010976								1	0	0	2.362	1	4	1.32193	-2.362	2.362	0.292658	0.999912	no	0	1	0	2.19	4	1	0	9	2	1	0	1
23608	0.0236	ENSBTAG00000051317								1	0	0	2.36	7	1	2	2.36	2.36	0.166405	0.999912	no	0	1	0	4.22	1	7	0	0	4	3	5	13
3093	0.02353	ENSBTAG00000004896								1	0	0	2.353	2	0	0	2.353	2.353	0.452773	0.999912	no	0	1	0	0.98	0	2	0	1	0	0	2	3
1029	0.02343	ENSBTAG00000001608								1	0	0	2.343	0	2	0	-2.343	2.343	0.432055	0.999912	no	0	1	0	1.14	2	0	0	1	4	1	0	0
11241	0.02342	ENSBTAG00000017946								1	0	0	2.342	2	13	2.90689	-2.342	2.342	0.0654834	0.999912	no	0	1	0	7.62	13	2	8	10	20	1	0	6
25861	0.0234	ENSBTAG00000053570								1	0	0	2.34	0	2	0	-2.34	2.34	0.38699	0.999912	no	0	1	0	1.13	2	0	1	1	3	0	0	1
15364	0.02339	ENSBTAG00000031267								1	0	0	2.339	14	3	3.08746	2.339	2.339	0.0252553	0.999912	no	0	1	0	8.56	3	14	3	2	3	8	12	23
20389	0.02339	ENSBTAG00000047794								1	0	0	2.339	2	0	0	2.339	2.339	0.456937	0.999912	no	0	1	0	0.97	0	2	0	1	0	2	3	0
25000	0.02339	ENSBTAG00000052709								1	0	0	2.339	2	0	0	2.339	2.339	0.448392	0.999912	no	0	1	0	1.02	0	2	0	0	1	2	3	0
25687	0.02339	ENSBTAG00000053396								1	0	0	2.339	2	0	0	2.339	2.339	0.456937	0.999912	no	0	1	0	0.97	0	2	0	1	0	2	3	0
22560	0.02335	ENSBTAG00000050269								1	0	0	2.335	8	1	2.16993	2.335	2.335	0.137395	0.999912	no	0	1	0	4.7	1	8	0	4	0	9	9	5
24027	0.02335	ENSBTAG00000051736								1	0	0	2.335	4	18	3.45943	-2.335	2.335	0.0193463	0.999912	no	0	1	0	10.88	18	4	19	11	24	7	1	3
3870	0.02333	ENSBTAG00000006130								1	0	0	2.333	3	0	0.584963	2.333	2.333	0.383887	0.999912	no	0	1	0	1.57	0	3	0	1	0	2	6	0
7097	0.02332	ENSBTAG00000011338								1	0	0	2.332	9	2	2.45943	2.332	2.332	0.0871975	0.999912	no	0	1	0	5.23	2	9	0	3	2	7	7	13
21069	0.0233	ENSBTAG00000048778								1	0	0	2.33	2	0	0	2.33	2.33	0.417294	0.999912	no	0	1	0	0.96	0	2	0	1	0	1	3	1
25963	0.0233	ENSBTAG00000053672								1	0	0	2.33	2	0	0	2.33	2.33	0.409104	0.999912	no	0	1	0	1.02	0	2	0	0	1	1	3	1
12354	0.02329	ENSBTAG00000019741								1	0	0	2.329	6	1	1.80735	2.329	2.329	0.144157	0.999912	no	0	1	0	3.88	1	6	0	1	3	10	3	6
17897	0.02317	ENSBTAG00000043086								1	0	0	2.317	1	3	1	-2.317	2.317	0.282917	0.999912	no	0	1	0	2.14	3	1	2	2	6	0	0	2
22207	0.02317	ENSBTAG00000049916								1	0	0	2.317	61	305	7.5157	-2.317	2.317	8.39645190140119e-05	0.31232	no	2	1	0	182.93	305	61	100	175	639	38	57	89
12655	0.02316	ENSBTAG00000020221								1	0	0	2.316	1	6	1.80735	-2.316	2.316	0.172809	0.999912	no	0	1	0	3.94	6	1	1	15	3	0	3	1
4608	0.02315	ENSBTAG00000007319								1	0	0	2.315	1	5	1.58496	-2.315	2.315	0.282909	0.999912	no	0	1	0	2.88	5	1	0	8	6	0	3	0
25241	0.02315	ENSBTAG00000052950								1	0	0	2.315	3	0	0.584963	2.315	2.315	0.446347	0.999912	no	0	1	0	1.55	0	3	0	1	0	8	0	0
1496	0.02314	ENSBTAG00000002329								1	0	0	2.314	6	1	1.80735	2.314	2.314	0.140488	0.999912	no	0	1	0	3.82	1	6	3	1	0	8	5	6
10707	0.02314	ENSBTAG00000017056								1	0	0	2.314	4	1	1.32193	2.314	2.314	0.265681	0.999912	no	0	1	0	2.35	1	4	0	2	0	8	2	2
13746	0.02313	ENSBTAG00000021961								1	0	0	2.313	6	1	1.80735	2.313	2.313	0.186445	0.999912	no	0	1	0	3.88	1	6	0	4	0	12	2	5
775	0.02308	ENSBTAG00000001183								1	0	0	2.308	2	12	2.80735	-2.308	2.308	0.107459	0.999912	no	0	1	0	7.37	12	2	0	8	29	4	2	1
17589	0.02308	ENSBTAG00000042507								1	0	0	2.308	1	6	1.80735	-2.308	2.308	0.228591	0.999912	no	0	1	0	3.27	6	1	12	4	1	3	0	0
8062	0.02305	ENSBTAG00000012846								1	0	0	2.305	0	1	-1	-2.305	2.305	0.563865	0.999912	no	0	1	0	0.48	1	0	0	1	2	0	0	0
16759	0.02305	ENSBTAG00000038652								1	0	0	2.305	0	1	-1	-2.305	2.305	0.563865	0.999912	no	0	1	0	0.48	1	0	0	1	2	0	0	0
20197	0.02305	ENSBTAG00000047360								1	0	0	2.305	0	1	-1	-2.305	2.305	0.563865	0.999912	no	0	1	0	0.48	1	0	0	1	2	0	0	0
24173	0.02305	ENSBTAG00000051882								1	0	0	2.305	0	1	-1	-2.305	2.305	0.563865	0.999912	no	0	1	0	0.48	1	0	0	1	2	0	0	0
26643	0.02305	ENSBTAG00000054352								1	0	0	2.305	0	1	-1	-2.305	2.305	0.563865	0.999912	no	0	1	0	0.48	1	0	0	1	2	0	0	0
26721	0.02305	ENSBTAG00000054430								1	0	0	2.305	0	1	-1	-2.305	2.305	0.563865	0.999912	no	0	1	0	0.48	1	0	0	1	2	0	0	0
6496	0.02299	ENSBTAG00000010366								1	0	0	2.299	1	4	1.32193	-2.299	2.299	0.406217	0.999912	no	0	1	0	2.13	4	1	0	0	11	0	0	2
9851	0.02295	ENSBTAG00000015692								1	0	0	2.295	0	1	-1	-2.295	2.295	0.565671	0.999912	no	0	1	0	0.47	1	0	2	1	0	0	0	0
14656	0.02295	ENSBTAG00000027442								1	0	0	2.295	0	1	-1	-2.295	2.295	0.565671	0.999912	no	0	1	0	0.47	1	0	2	1	0	0	0	0
24906	0.02295	ENSBTAG00000052615								1	0	0	2.295	0	1	-1	-2.295	2.295	0.565671	0.999912	no	0	1	0	0.47	1	0	2	1	0	0	0	0
26511	0.02295	ENSBTAG00000054220								1	0	0	2.295	0	1	-1	-2.295	2.295	0.565671	0.999912	no	0	1	0	0.47	1	0	2	1	0	0	0	0
3494	0.02294	ENSBTAG00000005527								1	0	0	2.294	5	1	1.58496	2.294	2.294	0.240299	0.999912	no	0	1	0	3.29	1	5	0	2	1	2	14	0
24598	0.02294	ENSBTAG00000052307								1	0	0	2.294	2	0	0	2.294	2.294	0.465582	0.999912	no	0	1	0	0.99	0	2	0	0	1	1	4	0
11670	0.02292	ENSBTAG00000018650								1	0	0	2.292	1	3	1	-2.292	2.292	0.34494	0.999912	no	0	1	0	2.12	3	1	5	0	5	0	0	2
11661	0.0229	ENSBTAG00000018637								1	0	0	2.29	7	1	2	2.29	2.29	0.157178	0.999912	no	0	1	0	4.03	1	7	1	0	3	2	5	13
3959	0.02286	ENSBTAG00000006276								1	0	0	2.286	1	3	1	-2.286	2.286	0.288469	0.999912	no	0	1	0	2.15	3	1	2	2	6	2	0	0
6175	0.02286	ENSBTAG00000009832								1	0	0	2.286	3	0	0.584963	2.286	2.286	0.454373	0.999912	no	0	1	0	1.51	0	3	0	1	0	0	8	0
16387	0.02286	ENSBTAG00000037404								1	0	0	2.286	3	0	0.584963	2.286	2.286	0.454373	0.999912	no	0	1	0	1.51	0	3	0	1	0	0	8	0
12631	0.02284	ENSBTAG00000020183								1	0	0	2.284	2	11	2.70044	-2.284	2.284	0.127309	0.999912	no	0	1	0	6.49	11	2	9	4	19	7	0	0
25331	0.02284	ENSBTAG00000053040								1	0	0	2.284	2	0	0	2.284	2.284	0.477036	0.999912	no	0	1	0	0.93	0	2	0	1	0	0	4	1
5332	0.02283	ENSBTAG00000008467								1	0	0	2.283	1	3	1	-2.283	2.283	0.305378	0.999912	no	0	1	0	2.11	3	1	0	5	5	1	0	1
13029	0.0228	ENSBTAG00000020788								1	0	0	2.28	1	3	1	-2.28	2.28	0.289971	0.999912	no	0	1	0	2.14	3	1	6	2	2	2	0	0
488	0.02276	ENSBTAG00000000752								1	0	0	2.276	3	13	3	-2.276	2.276	0.05802	0.999912	no	0	1	0	7.97	13	3	23	8	8	3	5	0
3031	0.02274	ENSBTAG00000004799								1	0	0	2.274	3	1	1	2.274	2.274	0.348622	0.999912	no	0	1	0	1.75	1	3	0	1	1	1	8	0
23612	0.02274	ENSBTAG00000051321								1	0	0	2.274	2	8	2.32193	-2.274	2.274	0.143409	0.999912	no	0	1	0	5.07	8	2	18	7	0	2	2	1
3930	0.02265	ENSBTAG00000006232								1	0	0	2.265	0	2	0	-2.265	2.265	0.456658	0.999912	no	0	1	0	1.06	2	0	0	2	3	0	1	0
18420	0.02265	ENSBTAG00000043961								1	0	0	2.265	3	1	1	2.265	2.265	0.339281	0.999912	no	0	1	0	1.76	1	3	0	1	1	3	0	5
16701	0.02264	ENSBTAG00000038476								1	0	0	2.264	0	2	0	-2.264	2.264	0.407831	0.999912	no	0	1	0	1.08	2	0	1	2	2	1	0	0
20119	0.02261	ENSBTAG00000047175								1	0	0	2.261	3	1	1	2.261	2.261	0.358045	0.999912	no	0	1	0	2	1	3	0	0	2	4	0	5
2110	0.02258	ENSBTAG00000003301								1	0	0	2.258	4	1	1.32193	2.258	2.258	0.3324	0.999912	no	0	1	0	2.24	1	4	0	2	0	0	5	6
10029	0.02256	ENSBTAG00000015973								1	0	0	2.256	11	2	2.70044	2.256	2.256	0.0446243	0.999912	no	0	1	0	6.97	2	11	1	3	3	10	9	15
10876	0.02248	ENSBTAG00000017333								1	0	0	2.248	5	1	1.58496	2.248	2.248	0.238113	0.999912	no	0	1	0	2.96	1	5	0	0	3	7	6	2
7530	0.02247	ENSBTAG00000012004								1	0	0	2.247	2	11	2.70044	-2.247	2.247	0.154287	0.999912	no	0	1	0	6.45	11	2	13	18	1	0	7	0
7059	0.02246	ENSBTAG00000011273								1	0	0	2.246	2	0	0	2.246	2.246	0.526741	0.999912	no	0	1	0	0.97	0	2	0	0	1	0	5	0
15503	0.02246	ENSBTAG00000031794								1	0	0	2.246	2	0	0	2.246	2.246	0.527039	0.999912	no	0	1	0	0.96	0	2	1	0	0	0	5	0
9032	0.02244	ENSBTAG00000014418								1	0	0	2.244	5	1	1.58496	2.244	2.244	0.170505	0.999912	no	0	1	0	3.45	1	5	0	1	2	2	9	5
10545	0.02243	ENSBTAG00000016794								1	0	0	2.243	4	1	1.32193	2.243	2.243	0.336839	0.999912	no	0	1	0	2.22	1	4	0	2	0	0	6	5
19782	0.02242	ENSBTAG00000046419								1	0	0	2.242	7	1	2	2.242	2.242	0.192063	0.999912	no	0	1	0	3.96	1	7	1	3	0	17	2	1
9352	0.02235	ENSBTAG00000014912								1	0	0	2.235	2	0	0	2.235	2.235	0.419931	0.999912	no	0	1	0	1.48	0	2	0	1	0	0	1	6
22744	0.02235	ENSBTAG00000050453								1	0	0	2.235	2	0	0	2.235	2.235	0.419931	0.999912	no	0	1	0	1.48	0	2	0	1	0	0	1	6
9181	0.02231	ENSBTAG00000014645								1	0	0	2.231	1	6	1.80735	-2.231	2.231	0.21547	0.999912	no	0	1	0	3.95	6	1	0	11	8	0	1	3
3580	0.02228	ENSBTAG00000005675								1	0	0	2.228	0	2	0	-2.228	2.228	0.521526	0.999912	no	0	1	0	1.04	2	0	0	0	5	0	1	0
4606	0.02228	ENSBTAG00000007316								1	0	0	2.228	0	2	0	-2.228	2.228	0.521526	0.999912	no	0	1	0	1.04	2	0	0	0	5	0	1	0
10956	0.02228	ENSBTAG00000017456								1	0	0	2.228	0	2	0	-2.228	2.228	0.518478	0.999912	no	0	1	0	1.06	2	0	0	0	5	0	0	1
11570	0.02228	ENSBTAG00000018473								1	0	0	2.228	0	2	0	-2.228	2.228	0.521526	0.999912	no	0	1	0	1.04	2	0	0	0	5	0	1	0
23881	0.02228	ENSBTAG00000051590								1	0	0	2.228	0	2	0	-2.228	2.228	0.517615	0.999912	no	0	1	0	1.07	2	0	0	0	5	1	0	0
5331	0.02227	ENSBTAG00000008466								1	0	0	2.227	1	5	1.58496	-2.227	2.227	0.265957	0.999912	no	0	1	0	2.89	5	1	0	4	11	1	2	0
9574	0.02227	ENSBTAG00000015235								1	0	0	2.227	1	6	1.80735	-2.227	2.227	0.213398	0.999912	no	0	1	0	3.65	6	1	2	12	4	0	4	0
16789	0.02227	ENSBTAG00000038737								1	0	0	2.227	31	7	4.24793	2.227	2.227	0.0278093	0.999912	no	0	1	0	18.7	7	31	0	3	17	51	25	16
2427	0.02222	ENSBTAG00000003791								1	0	0	2.222	11	2	2.70044	2.222	2.222	0.0918269	0.999912	no	0	1	0	6.81	2	11	1	0	6	15	11	8
12356	0.02222	ENSBTAG00000019743								1	0	0	2.222	2	0	0	2.222	2.222	0.368895	0.999912	no	0	1	0	1.49	0	2	0	1	0	4	2	1
17476	0.02222	ENSBTAG00000042297								1	0	0	2.222	3	1	1	2.222	2.222	0.352063	0.999912	no	0	1	0	1.7	1	3	1	1	0	6	3	0
23186	0.02222	ENSBTAG00000050895								1	0	0	2.222	0	2	0	-2.222	2.222	0.471984	0.999912	no	0	1	0	1.07	2	0	1	0	4	1	0	0
7865	0.02219	ENSBTAG00000012535								1	0	0	2.219	0	2	0	-2.219	2.219	0.468133	0.999912	no	0	1	0	1.07	2	0	2	0	3	1	0	0
9558	0.02219	ENSBTAG00000015208								1	0	0	2.219	0	2	0	-2.219	2.219	0.521473	0.999912	no	0	1	0	1.04	2	0	0	5	0	0	0	1
25802	0.02219	ENSBTAG00000053511								1	0	0	2.219	0	2	0	-2.219	2.219	0.520548	0.999912	no	0	1	0	1.04	2	0	0	5	0	1	0	0
1413	0.02218	ENSBTAG00000002192								1	0	0	2.218	0	2	0	-2.218	2.218	0.524736	0.999912	no	0	1	0	1.02	2	0	0	5	0	0	1	0
6945	0.02218	ENSBTAG00000011098								1	0	0	2.218	0	2	0	-2.218	2.218	0.524736	0.999912	no	0	1	0	1.02	2	0	0	5	0	0	1	0
13041	0.02218	ENSBTAG00000020800								1	0	0	2.218	4	1	1.32193	2.218	2.218	0.413302	0.999912	no	0	1	0	2.17	1	4	0	2	0	0	0	11
13841	0.02218	ENSBTAG00000022449								1	0	0	2.218	0	2	0	-2.218	2.218	0.524736	0.999912	no	0	1	0	1.02	2	0	0	5	0	0	1	0
25849	0.02217	ENSBTAG00000053558								1	0	0	2.217	3	1	1	2.217	2.217	0.314269	0.999912	no	0	1	0	1.7	1	3	1	1	0	1	2	5
215	0.02214	ENSBTAG00000000329								1	0	0	2.214	0	2	0	-2.214	2.214	0.521498	0.999912	no	0	1	0	1.06	2	0	5	0	0	1	0	0
11099	0.02214	ENSBTAG00000017709								1	0	0	2.214	0	2	0	-2.214	2.214	0.525435	0.999912	no	0	1	0	1.03	2	0	5	0	0	0	1	0
13404	0.02214	ENSBTAG00000021420								1	0	0	2.214	0	2	0	-2.214	2.214	0.521498	0.999912	no	0	1	0	1.06	2	0	5	0	0	1	0	0
21831	0.02214	ENSBTAG00000049540								1	0	0	2.214	0	2	0	-2.214	2.214	0.521498	0.999912	no	0	1	0	1.06	2	0	5	0	0	1	0	0
56	0.02213	ENSBTAG00000000082								1	0	0	2.213	2	0	0	2.213	2.213	0.416606	0.999912	no	0	1	0	1.46	0	2	0	1	0	4	3	0
16423	0.02213	ENSBTAG00000037534								1	0	0	2.213	2	0	0	2.213	2.213	0.364354	0.999912	no	0	1	0	1.48	0	2	0	1	0	3	2	2
22845	0.02211	ENSBTAG00000050554								1	0	0	2.211	3	1	1	2.211	2.211	0.294231	0.999912	no	0	1	0	1.91	1	3	1	0	1	4	4	1
23478	0.02207	ENSBTAG00000051187								1	0	0	2.207	1	3	1	-2.207	2.207	0.381177	0.999912	no	0	1	0	2.07	3	1	9	1	0	2	0	0
458	0.02205	ENSBTAG00000000706								1	0	0	2.205	1	6	1.80735	-2.205	2.205	0.186846	0.999912	no	0	1	0	4.12	6	1	9	4	6	4	0	0
24206	0.02205	ENSBTAG00000051915								1	0	0	2.205	2	9	2.45943	-2.205	2.205	0.116246	0.999912	no	0	1	0	5.54	9	2	4	15	8	1	5	0
2411	0.02202	ENSBTAG00000003763								1	0	0	2.202	7	1	2	2.202	2.202	0.187415	0.999912	no	0	1	0	4.33	1	7	0	4	0	2	9	11
8654	0.02188	ENSBTAG00000013799								1	0	0	2.188	12	3	2.90689	2.188	2.188	0.0510621	0.999912	no	0	1	0	7.4	3	12	2	4	2	11	20	5
22877	0.02186	ENSBTAG00000050586								1	0	0	2.186	46	10	4.80735	2.186	2.186	0.0375997	0.999912	no	0	1	0	28.17	10	46	1	26	3	3	64	71
8898	0.02183	ENSBTAG00000014197								1	0	0	2.183	0	2	0	-2.183	2.183	0.481464	0.999912	no	0	1	0	1	2	0	0	3	2	0	1	0
19616	0.02183	ENSBTAG00000046088								1	0	0	2.183	3	1	1	2.183	2.183	0.336595	0.999912	no	0	1	0	1.88	1	3	2	0	0	3	5	1
24556	0.02183	ENSBTAG00000052265								1	0	0	2.183	0	2	0	-2.183	2.183	0.481464	0.999912	no	0	1	0	1	2	0	0	3	2	0	1	0
465	0.0218	ENSBTAG00000000717								1	0	0	2.18	11	2	2.70044	2.18	2.18	0.0883307	0.999912	no	0	1	0	6.42	2	11	3	4	0	7	7	18
17470	0.02178	ENSBTAG00000042289								1	0	0	2.178	3	14	3.08746	-2.178	2.178	0.059679	0.999912	no	0	1	0	8.43	14	3	21	9	12	3	6	0
16251	0.02174	ENSBTAG00000036391								1	0	0	2.174	12	3	2.90689	2.174	2.174	0.0888379	0.999912	no	0	1	0	7.55	3	12	7	0	1	12	9	15
9866	0.02171	ENSBTAG00000015719								1	0	0	2.171	2	8	2.32193	-2.171	2.171	0.204458	0.999912	no	0	1	0	5.04	8	2	0	7	18	4	0	1
14996	0.0217	ENSBTAG00000029976								1	0	0	2.17	5	1	1.58496	2.17	2.17	0.38837	0.999912	no	0	1	0	2.87	1	5	0	0	3	0	0	14
4246	0.02167	ENSBTAG00000006732								1	0	0	2.167	3	1	1	2.167	2.167	0.366396	0.999912	no	0	1	0	1.65	1	3	0	1	1	0	4	4
27037	0.02167	ENSBTAG00000054746								1	0	0	2.167	14	3	3.08746	2.167	2.167	0.0497479	0.999912	no	0	1	0	8.73	3	14	1	2	6	21	16	5
3129	0.02157	ENSBTAG00000004945								1	0	0	2.157	15	3	3.16993	2.157	2.157	0.0511803	0.999912	no	0	1	0	8.93	3	15	0	4	5	19	15	10
6095	0.02157	ENSBTAG00000009696								1	0	0	2.157	1	5	1.58496	-2.157	2.157	0.294707	0.999912	no	0	1	0	2.9	5	1	0	1	13	2	1	0
14321	0.02152	ENSBTAG00000025345								1	0	0	2.152	6	1	1.80735	2.152	2.152	0.215437	0.999912	no	0	1	0	3.52	1	6	0	4	0	4	8	5
24446	0.02149	ENSBTAG00000052155								1	0	0	2.149	1	6	1.80735	-2.149	2.149	0.243109	0.999912	no	0	1	0	3.6	6	1	0	8	10	0	3	1
10582	0.02148	ENSBTAG00000016849								1	0	0	2.148	4	1	1.32193	2.148	2.148	0.27182	0.999912	no	0	1	0	2.8	1	4	0	3	0	2	9	2
11839	0.02148	ENSBTAG00000018935								1	0	0	2.148	3	13	3	-2.148	2.148	0.0913957	0.999912	no	0	1	0	7.85	13	3	6	14	18	8	1	0
13519	0.02148	ENSBTAG00000021607								1	0	0	2.148	1	4	1.32193	-2.148	2.148	0.281753	0.999912	no	0	1	0	2.81	4	1	0	7	6	0	1	2
13527	0.02146	ENSBTAG00000021626								1	0	0	2.146	0	1	-1	-2.146	2.146	0.591966	0.999912	no	0	1	0	0.42	1	0	0	1	1	0	0	0
15697	0.02146	ENSBTAG00000032702								1	0	0	2.146	0	1	-1	-2.146	2.146	0.591966	0.999912	no	0	1	0	0.42	1	0	0	1	1	0	0	0
16383	0.02146	ENSBTAG00000037389								1	0	0	2.146	0	1	-1	-2.146	2.146	0.591966	0.999912	no	0	1	0	0.42	1	0	0	1	1	0	0	0
22020	0.02146	ENSBTAG00000049729								1	0	0	2.146	0	1	-1	-2.146	2.146	0.591966	0.999912	no	0	1	0	0.42	1	0	0	1	1	0	0	0
26262	0.02146	ENSBTAG00000053971								1	0	0	2.146	0	1	-1	-2.146	2.146	0.591966	0.999912	no	0	1	0	0.42	1	0	0	1	1	0	0	0
27475	0.02146	ENSBTAG00000055184								1	0	0	2.146	1	3	1	-2.146	2.146	0.449279	0.999912	no	0	1	0	1.95	3	1	0	0	10	0	0	2
22449	0.02144	ENSBTAG00000050158								1	0	0	2.144	5	1	1.58496	2.144	2.144	0.281253	0.999912	no	0	1	0	2.77	1	5	3	0	0	7	6	1
10271	0.02143	ENSBTAG00000016343								1	0	0	2.143	1	4	1.32193	-2.143	2.143	0.356473	0.999912	no	0	1	0	2.71	4	1	0	13	0	1	2	0
24521	0.02143	ENSBTAG00000052230								1	0	0	2.143	1	0	-1	2.143	2.143	0.553661	0.999912	no	0	1	0	0.92	0	1	1	0	0	4	0	0
10997	0.02142	ENSBTAG00000017528								1	0	0	2.142	1	4	1.32193	-2.142	2.142	0.237075	0.999912	no	0	1	0	2.76	4	1	2	3	8	1	2	0
10812	0.02141	ENSBTAG00000017221								1	0	0	2.141	0	1	-1	-2.141	2.141	0.592972	0.999912	no	0	1	0	0.42	1	0	1	1	0	0	0	0
11148	0.02141	ENSBTAG00000017785								1	0	0	2.141	0	1	-1	-2.141	2.141	0.592972	0.999912	no	0	1	0	0.42	1	0	1	1	0	0	0	0
7803	0.0214	ENSBTAG00000012434								1	0	0	2.14	0	2	0	-2.14	2.14	0.499003	0.999912	no	0	1	0	0.99	2	0	0	1	4	0	1	0
10	0.02131	ENSBTAG00000000016								1	0	0	2.131	2	9	2.45943	-2.131	2.131	0.184922	0.999912	no	0	1	0	5.56	9	2	0	15	12	0	2	4
11890	0.0213	ENSBTAG00000019021								1	0	0	2.13	1	0	-1	2.13	2.13	0.511468	0.999912	no	0	1	0	0.91	0	1	1	0	0	3	0	1
8464	0.02129	ENSBTAG00000013472								1	0	0	2.129	61	14	5.22882	2.129	2.129	0.26925	0.999912	no	1	1	0	37.58	14	61	4	23	15	0	15	168
17312	0.02128	ENSBTAG00000040406								1	0	0	2.128	0	2	0	-2.128	2.128	0.498292	0.999912	no	0	1	0	1.01	2	0	4	1	0	1	0	0
17616	0.02127	ENSBTAG00000042553								1	0	0	2.127	1	4	1.32193	-2.127	2.127	0.339982	0.999912	no	0	1	0	2.59	4	1	0	7	5	0	3	0
2015	0.0212	ENSBTAG00000003144								1	0	0	2.12	3	1	1	2.12	2.12	0.326355	0.999912	no	0	1	0	2.08	1	3	0	2	0	4	5	1
4537	0.0212	ENSBTAG00000007196								1	0	0	2.12	3	1	1	2.12	2.12	0.326355	0.999912	no	0	1	0	2.08	1	3	0	2	0	4	5	1
18624	0.02119	ENSBTAG00000044311								1	0	0	2.119	2	9	2.45943	-2.119	2.119	0.233841	0.999912	no	0	1	0	5.82	9	2	27	0	1	2	0	4
8636	0.02115	ENSBTAG00000013766								1	0	0	2.115	7	2	2.16993	2.115	2.115	0.175985	0.999912	no	0	1	0	4.36	2	7	0	1	4	3	4	14
25108	0.0211	ENSBTAG00000052817								1	0	0	2.11	1	4	1.32193	-2.11	2.11	0.349478	0.999912	no	0	1	0	2.59	4	1	5	0	7	0	3	0
4589	0.02108	ENSBTAG00000007286								1	0	0	2.108	1	3	1	-2.108	2.108	0.456494	0.999912	no	0	1	0	1.97	3	1	0	0	10	2	0	0
14067	0.02108	ENSBTAG00000023939								1	0	0	2.108	1	0	-1	2.108	2.108	0.526287	0.999912	no	0	1	0	0.85	0	1	0	1	0	1	0	3
16119	0.02107	ENSBTAG00000035158								1	0	0	2.107	1	3	1	-2.107	2.107	0.474824	0.999912	no	0	1	0	1.72	3	1	8	0	0	0	2	0
12122	0.02105	ENSBTAG00000019369								1	0	0	2.105	16	4	3.32193	2.105	2.105	0.0528554	0.999912	no	0	1	0	9.97	4	16	5	6	0	9	25	15
25440	0.02104	ENSBTAG00000053149								1	0	0	2.104	1	4	1.32193	-2.104	2.104	0.300269	0.999912	no	0	1	0	2.77	4	1	3	10	0	2	1	0
5372	0.02103	ENSBTAG00000008537								1	0	0	2.103	1	6	1.80735	-2.103	2.103	0.211861	0.999912	no	0	1	0	3.74	6	1	1	12	5	3	1	0
559	0.02101	ENSBTAG00000000861								1	0	0	2.101	1	0	-1	2.101	2.101	0.60219	0.999912	no	0	1	0	0.37	0	1	0	0	0	2	0	0
1253	0.02101	ENSBTAG00000001952								1	0	0	2.101	1	0	-1	2.101	2.101	0.60219	0.999912	no	0	1	0	0.37	0	1	0	0	0	2	0	0
1876	0.02101	ENSBTAG00000002936								1	0	0	2.101	1	0	-1	2.101	2.101	0.60219	0.999912	no	0	1	0	0.37	0	1	0	0	0	2	0	0
1911	0.02101	ENSBTAG00000002982								1	0	0	2.101	1	0	-1	2.101	2.101	0.60219	0.999912	no	0	1	0	0.37	0	1	0	0	0	2	0	0
2271	0.02101	ENSBTAG00000003540								1	0	0	2.101	1	0	-1	2.101	2.101	0.60219	0.999912	no	0	1	0	0.37	0	1	0	0	0	2	0	0
2774	0.02101	ENSBTAG00000004364								1	0	0	2.101	1	0	-1	2.101	2.101	0.60219	0.999912	no	0	1	0	0.37	0	1	0	0	0	2	0	0
3067	0.02101	ENSBTAG00000004860								1	0	0	2.101	1	0	-1	2.101	2.101	0.60219	0.999912	no	0	1	0	0.37	0	1	0	0	0	2	0	0
3514	0.02101	ENSBTAG00000005568								1	0	0	2.101	1	0	-1	2.101	2.101	0.60219	0.999912	no	0	1	0	0.37	0	1	0	0	0	2	0	0
4536	0.02101	ENSBTAG00000007195								1	0	0	2.101	1	0	-1	2.101	2.101	0.60219	0.999912	no	0	1	0	0.37	0	1	0	0	0	2	0	0
4721	0.02101	ENSBTAG00000007492								1	0	0	2.101	1	0	-1	2.101	2.101	0.60219	0.999912	no	0	1	0	0.37	0	1	0	0	0	2	0	0
6292	0.02101	ENSBTAG00000010016								1	0	0	2.101	1	0	-1	2.101	2.101	0.60219	0.999912	no	0	1	0	0.37	0	1	0	0	0	2	0	0
6308	0.02101	ENSBTAG00000010050								1	0	0	2.101	1	0	-1	2.101	2.101	0.60219	0.999912	no	0	1	0	0.37	0	1	0	0	0	2	0	0
7138	0.02101	ENSBTAG00000011402								1	0	0	2.101	1	0	-1	2.101	2.101	0.60219	0.999912	no	0	1	0	0.37	0	1	0	0	0	2	0	0
7392	0.02101	ENSBTAG00000011810								1	0	0	2.101	1	0	-1	2.101	2.101	0.60219	0.999912	no	0	1	0	0.37	0	1	0	0	0	2	0	0
8272	0.02101	ENSBTAG00000013157								1	0	0	2.101	1	0	-1	2.101	2.101	0.60219	0.999912	no	0	1	0	0.37	0	1	0	0	0	2	0	0
8276	0.02101	ENSBTAG00000013163								1	0	0	2.101	1	0	-1	2.101	2.101	0.60219	0.999912	no	0	1	0	0.37	0	1	0	0	0	2	0	0
8467	0.02101	ENSBTAG00000013476								1	0	0	2.101	1	0	-1	2.101	2.101	0.60219	0.999912	no	0	1	0	0.37	0	1	0	0	0	2	0	0
8894	0.02101	ENSBTAG00000014189								1	0	0	2.101	1	0	-1	2.101	2.101	0.60219	0.999912	no	0	1	0	0.37	0	1	0	0	0	2	0	0
9660	0.02101	ENSBTAG00000015358								1	0	0	2.101	1	0	-1	2.101	2.101	0.60219	0.999912	no	0	1	0	0.37	0	1	0	0	0	2	0	0
9916	0.02101	ENSBTAG00000015794								1	0	0	2.101	1	0	-1	2.101	2.101	0.60219	0.999912	no	0	1	0	0.37	0	1	0	0	0	2	0	0
10350	0.02101	ENSBTAG00000016496								1	0	0	2.101	1	0	-1	2.101	2.101	0.60219	0.999912	no	0	1	0	0.37	0	1	0	0	0	2	0	0
10534	0.02101	ENSBTAG00000016774								1	0	0	2.101	1	0	-1	2.101	2.101	0.60219	0.999912	no	0	1	0	0.37	0	1	0	0	0	2	0	0
11167	0.02101	ENSBTAG00000017812								1	0	0	2.101	1	0	-1	2.101	2.101	0.60219	0.999912	no	0	1	0	0.37	0	1	0	0	0	2	0	0
11184	0.02101	ENSBTAG00000017835								1	0	0	2.101	1	0	-1	2.101	2.101	0.60219	0.999912	no	0	1	0	0.37	0	1	0	0	0	2	0	0
12642	0.02101	ENSBTAG00000020198								1	0	0	2.101	1	0	-1	2.101	2.101	0.60219	0.999912	no	0	1	0	0.37	0	1	0	0	0	2	0	0
13568	0.02101	ENSBTAG00000021693								1	0	0	2.101	1	0	-1	2.101	2.101	0.60219	0.999912	no	0	1	0	0.37	0	1	0	0	0	2	0	0
13903	0.02101	ENSBTAG00000022861								1	0	0	2.101	1	0	-1	2.101	2.101	0.60219	0.999912	no	0	1	0	0.37	0	1	0	0	0	2	0	0
14878	0.02101	ENSBTAG00000029812								1	0	0	2.101	1	0	-1	2.101	2.101	0.60219	0.999912	no	0	1	0	0.37	0	1	0	0	0	2	0	0
15046	0.02101	ENSBTAG00000030085								1	0	0	2.101	1	0	-1	2.101	2.101	0.60219	0.999912	no	0	1	0	0.37	0	1	0	0	0	2	0	0
15226	0.02101	ENSBTAG00000030705								1	0	0	2.101	1	0	-1	2.101	2.101	0.60219	0.999912	no	0	1	0	0.37	0	1	0	0	0	2	0	0
15323	0.02101	ENSBTAG00000031076								1	0	0	2.101	1	0	-1	2.101	2.101	0.60219	0.999912	no	0	1	0	0.37	0	1	0	0	0	2	0	0
16733	0.02101	ENSBTAG00000038576								1	0	0	2.101	1	0	-1	2.101	2.101	0.60219	0.999912	no	0	1	0	0.37	0	1	0	0	0	2	0	0
16788	0.02101	ENSBTAG00000038735								1	0	0	2.101	1	0	-1	2.101	2.101	0.60219	0.999912	no	0	1	0	0.37	0	1	0	0	0	2	0	0
18183	0.02101	ENSBTAG00000043578								1	0	0	2.101	1	0	-1	2.101	2.101	0.60219	0.999912	no	0	1	0	0.37	0	1	0	0	0	2	0	0
18520	0.02101	ENSBTAG00000044125								1	0	0	2.101	1	0	-1	2.101	2.101	0.60219	0.999912	no	0	1	0	0.37	0	1	0	0	0	2	0	0
18552	0.02101	ENSBTAG00000044185								1	0	0	2.101	1	0	-1	2.101	2.101	0.60219	0.999912	no	0	1	0	0.37	0	1	0	0	0	2	0	0
18827	0.02101	ENSBTAG00000044649								1	0	0	2.101	1	0	-1	2.101	2.101	0.60219	0.999912	no	0	1	0	0.37	0	1	0	0	0	2	0	0
19588	0.02101	ENSBTAG00000046022								1	0	0	2.101	1	0	-1	2.101	2.101	0.60219	0.999912	no	0	1	0	0.37	0	1	0	0	0	2	0	0
19621	0.02101	ENSBTAG00000046096								1	0	0	2.101	1	0	-1	2.101	2.101	0.60219	0.999912	no	0	1	0	0.37	0	1	0	0	0	2	0	0
19902	0.02101	ENSBTAG00000046677								1	0	0	2.101	1	0	-1	2.101	2.101	0.60219	0.999912	no	0	1	0	0.37	0	1	0	0	0	2	0	0
20248	0.02101	ENSBTAG00000047474								1	0	0	2.101	1	0	-1	2.101	2.101	0.60219	0.999912	no	0	1	0	0.37	0	1	0	0	0	2	0	0
20265	0.02101	ENSBTAG00000047510								1	0	0	2.101	1	0	-1	2.101	2.101	0.60219	0.999912	no	0	1	0	0.37	0	1	0	0	0	2	0	0
21179	0.02101	ENSBTAG00000048888								1	0	0	2.101	1	0	-1	2.101	2.101	0.60219	0.999912	no	0	1	0	0.37	0	1	0	0	0	2	0	0
21314	0.02101	ENSBTAG00000049023								1	0	0	2.101	1	0	-1	2.101	2.101	0.60219	0.999912	no	0	1	0	0.37	0	1	0	0	0	2	0	0
21948	0.02101	ENSBTAG00000049657								1	0	0	2.101	1	0	-1	2.101	2.101	0.60219	0.999912	no	0	1	0	0.37	0	1	0	0	0	2	0	0
22144	0.02101	ENSBTAG00000049853								1	0	0	2.101	1	0	-1	2.101	2.101	0.60219	0.999912	no	0	1	0	0.37	0	1	0	0	0	2	0	0
22256	0.02101	ENSBTAG00000049965								1	0	0	2.101	1	0	-1	2.101	2.101	0.60219	0.999912	no	0	1	0	0.37	0	1	0	0	0	2	0	0
22513	0.02101	ENSBTAG00000050222								1	0	0	2.101	1	0	-1	2.101	2.101	0.60219	0.999912	no	0	1	0	0.37	0	1	0	0	0	2	0	0
22722	0.02101	ENSBTAG00000050431								1	0	0	2.101	1	0	-1	2.101	2.101	0.60219	0.999912	no	0	1	0	0.37	0	1	0	0	0	2	0	0
22795	0.02101	ENSBTAG00000050504								1	0	0	2.101	1	0	-1	2.101	2.101	0.60219	0.999912	no	0	1	0	0.37	0	1	0	0	0	2	0	0
23727	0.02101	ENSBTAG00000051436								1	0	0	2.101	1	0	-1	2.101	2.101	0.60219	0.999912	no	0	1	0	0.37	0	1	0	0	0	2	0	0
24008	0.02101	ENSBTAG00000051717								1	0	0	2.101	1	0	-1	2.101	2.101	0.60219	0.999912	no	0	1	0	0.37	0	1	0	0	0	2	0	0
24344	0.02101	ENSBTAG00000052053								1	0	0	2.101	1	0	-1	2.101	2.101	0.60219	0.999912	no	0	1	0	0.37	0	1	0	0	0	2	0	0
25138	0.02101	ENSBTAG00000052847								1	0	0	2.101	1	0	-1	2.101	2.101	0.60219	0.999912	no	0	1	0	0.37	0	1	0	0	0	2	0	0
25150	0.02101	ENSBTAG00000052859								1	0	0	2.101	1	0	-1	2.101	2.101	0.60219	0.999912	no	0	1	0	0.37	0	1	0	0	0	2	0	0
25425	0.02101	ENSBTAG00000053134								1	0	0	2.101	1	0	-1	2.101	2.101	0.60219	0.999912	no	0	1	0	0.37	0	1	0	0	0	2	0	0
25708	0.02101	ENSBTAG00000053417								1	0	0	2.101	1	0	-1	2.101	2.101	0.60219	0.999912	no	0	1	0	0.37	0	1	0	0	0	2	0	0
26036	0.02101	ENSBTAG00000053745								1	0	0	2.101	1	0	-1	2.101	2.101	0.60219	0.999912	no	0	1	0	0.37	0	1	0	0	0	2	0	0
26081	0.02101	ENSBTAG00000053790								1	0	0	2.101	1	0	-1	2.101	2.101	0.60219	0.999912	no	0	1	0	0.37	0	1	0	0	0	2	0	0
26342	0.02101	ENSBTAG00000054051								1	0	0	2.101	1	0	-1	2.101	2.101	0.60219	0.999912	no	0	1	0	0.37	0	1	0	0	0	2	0	0
26418	0.02101	ENSBTAG00000054127								1	0	0	2.101	1	0	-1	2.101	2.101	0.60219	0.999912	no	0	1	0	0.37	0	1	0	0	0	2	0	0
26694	0.02101	ENSBTAG00000054403								1	0	0	2.101	1	0	-1	2.101	2.101	0.60219	0.999912	no	0	1	0	0.37	0	1	0	0	0	2	0	0
26884	0.02101	ENSBTAG00000054593								1	0	0	2.101	1	0	-1	2.101	2.101	0.60219	0.999912	no	0	1	0	0.37	0	1	0	0	0	2	0	0
26924	0.02101	ENSBTAG00000054633								1	0	0	2.101	1	0	-1	2.101	2.101	0.60219	0.999912	no	0	1	0	0.37	0	1	0	0	0	2	0	0
27192	0.02101	ENSBTAG00000054901								1	0	0	2.101	1	0	-1	2.101	2.101	0.60219	0.999912	no	0	1	0	0.37	0	1	0	0	0	2	0	0
27290	0.02101	ENSBTAG00000054999								1	0	0	2.101	1	0	-1	2.101	2.101	0.60219	0.999912	no	0	1	0	0.37	0	1	0	0	0	2	0	0
27598	0.02101	ENSBTAG00000055307								1	0	0	2.101	1	0	-1	2.101	2.101	0.60219	0.999912	no	0	1	0	0.37	0	1	0	0	0	2	0	0
20668	0.02099	ENSBTAG00000048377								1	0	0	2.099	3	13	3	-2.099	2.099	0.0734032	0.999912	no	0	1	0	8.25	13	3	6	15	19	6	4	0
23451	0.02098	ENSBTAG00000051160								1	0	0	2.098	1	0	-1	2.098	2.098	0.565464	0.999912	no	0	1	0	0.9	0	1	0	0	1	0	0	4
27530	0.02098	ENSBTAG00000055239								1	0	0	2.098	1	0	-1	2.098	2.098	0.565464	0.999912	no	0	1	0	0.9	0	1	0	0	1	0	0	4
11189	0.02096	ENSBTAG00000017843								1	0	0	2.096	0	2	0	-2.096	2.096	0.511492	0.999912	no	0	1	0	0.95	2	0	0	4	1	0	1	0
12383	0.02096	ENSBTAG00000019792								1	0	0	2.096	0	2	0	-2.096	2.096	0.511492	0.999912	no	0	1	0	0.95	2	0	0	4	1	0	1	0
2338	0.02093	ENSBTAG00000003634								1	0	0	2.093	2	11	2.70044	-2.093	2.093	0.0893788	0.999912	no	0	1	0	6.5	11	2	5	13	14	1	1	5
17684	0.02093	ENSBTAG00000042691								1	0	0	2.093	0	2	0	-2.093	2.093	0.508011	0.999912	no	0	1	0	0.97	2	0	1	4	0	1	0	0
18188	0.02093	ENSBTAG00000043583								1	0	0	2.093	0	2	0	-2.093	2.093	0.508957	0.999912	no	0	1	0	0.97	2	0	1	4	0	0	0	1
21321	0.02093	ENSBTAG00000049030								1	0	0	2.093	0	2	0	-2.093	2.093	0.512365	0.999912	no	0	1	0	0.95	2	0	1	4	0	0	1	0
2751	0.02092	ENSBTAG00000004321								1	0	0	2.092	2	9	2.45943	-2.092	2.092	0.194402	0.999912	no	0	1	0	5.45	9	2	15	12	0	0	2	4
4115	0.02091	ENSBTAG00000006541								1	0	0	2.091	2	7	2.16993	-2.091	2.091	0.171227	0.999912	no	0	1	0	4.4	7	2	2	14	5	0	3	2
10739	0.02091	ENSBTAG00000017105								1	0	0	2.091	1	0	-1	2.091	2.091	0.53116	0.999912	no	0	1	0	0.84	0	1	0	1	0	3	1	0
11081	0.02091	ENSBTAG00000017678								1	0	0	2.091	1	0	-1	2.091	2.091	0.522197	0.999912	no	0	1	0	0.89	0	1	0	0	1	3	1	0
25794	0.02091	ENSBTAG00000053503								1	0	0	2.091	1	0	-1	2.091	2.091	0.522501	0.999912	no	0	1	0	0.89	0	1	1	0	0	3	1	0
1140	0.02083	ENSBTAG00000001788								1	0	0	2.083	6	1	1.80735	2.083	2.083	0.243877	0.999912	no	0	1	0	3.6	1	6	0	0	4	2	8	8
16678	0.02083	ENSBTAG00000038411								1	0	0	2.083	3	1	1	2.083	2.083	0.424733	0.999912	no	0	1	0	1.8	1	3	2	0	0	1	0	8
184	0.02079	ENSBTAG00000000279								1	0	0	2.079	1	0	-1	2.079	2.079	0.606092	0.999912	no	0	1	0	0.37	0	1	0	0	0	1	0	1
2529	0.02079	ENSBTAG00000003955								1	0	0	2.079	1	0	-1	2.079	2.079	0.606092	0.999912	no	0	1	0	0.37	0	1	0	0	0	1	0	1
3622	0.02079	ENSBTAG00000005738								1	0	0	2.079	1	0	-1	2.079	2.079	0.606092	0.999912	no	0	1	0	0.37	0	1	0	0	0	1	0	1
5154	0.02079	ENSBTAG00000008175								1	0	0	2.079	1	0	-1	2.079	2.079	0.606092	0.999912	no	0	1	0	0.37	0	1	0	0	0	1	0	1
9258	0.02079	ENSBTAG00000014765								1	0	0	2.079	1	0	-1	2.079	2.079	0.482478	0.999912	no	0	1	0	0.89	0	1	0	0	1	2	1	1
15616	0.02079	ENSBTAG00000032281								1	0	0	2.079	1	0	-1	2.079	2.079	0.606092	0.999912	no	0	1	0	0.37	0	1	0	0	0	1	0	1
15812	0.02079	ENSBTAG00000033220								1	0	0	2.079	1	0	-1	2.079	2.079	0.606092	0.999912	no	0	1	0	0.37	0	1	0	0	0	1	0	1
15949	0.02079	ENSBTAG00000033998								1	0	0	2.079	1	0	-1	2.079	2.079	0.606092	0.999912	no	0	1	0	0.37	0	1	0	0	0	1	0	1
23314	0.02079	ENSBTAG00000051023								1	0	0	2.079	1	0	-1	2.079	2.079	0.606092	0.999912	no	0	1	0	0.37	0	1	0	0	0	1	0	1
23583	0.02079	ENSBTAG00000051292								1	0	0	2.079	1	0	-1	2.079	2.079	0.606092	0.999912	no	0	1	0	0.37	0	1	0	0	0	1	0	1
24454	0.02079	ENSBTAG00000052163								1	0	0	2.079	1	0	-1	2.079	2.079	0.606092	0.999912	no	0	1	0	0.37	0	1	0	0	0	1	0	1
25469	0.02079	ENSBTAG00000053178								1	0	0	2.079	1	0	-1	2.079	2.079	0.606092	0.999912	no	0	1	0	0.37	0	1	0	0	0	1	0	1
26315	0.02079	ENSBTAG00000054024								1	0	0	2.079	1	0	-1	2.079	2.079	0.606092	0.999912	no	0	1	0	0.37	0	1	0	0	0	1	0	1
26904	0.02079	ENSBTAG00000054613								1	0	0	2.079	2	7	2.16993	-2.079	2.079	0.162936	0.999912	no	0	1	0	4.59	7	2	8	2	12	3	2	0
4951	0.02076	ENSBTAG00000007860								1	0	0	2.076	8	2	2.32193	2.076	2.076	0.13916	0.999912	no	0	1	0	5.14	2	8	2	4	0	6	15	4
10808	0.02073	ENSBTAG00000017216								1	0	0	2.073	1	3	1	-2.073	2.073	0.423347	0.999912	no	0	1	0	1.68	3	1	5	3	0	0	2	0
1159	0.02067	ENSBTAG00000001816								1	0	0	2.067	2	0	0	2.067	2.067	0.462527	0.999912	no	0	1	0	1.35	0	2	0	1	0	4	0	2
11246	0.02067	ENSBTAG00000017956								1	0	0	2.067	12	3	2.90689	2.067	2.067	0.053428	0.999912	no	0	1	0	7.33	3	12	4	2	2	13	12	10
19859	0.02067	ENSBTAG00000046584								1	0	0	2.067	5	1	1.58496	2.067	2.067	0.289991	0.999912	no	0	1	0	2.89	1	5	1	2	0	0	8	6
3619	0.02065	ENSBTAG00000005734								1	0	0	2.065	7	1	2	2.065	2.065	0.289055	0.999912	no	0	1	0	3.96	1	7	0	4	0	0	9	11
10704	0.02063	ENSBTAG00000017051								1	0	0	2.063	13	3	3	2.063	2.063	0.0449124	0.999912	no	0	1	0	8.01	3	13	2	3	4	11	11	16
8668	0.02062	ENSBTAG00000013836								1	0	0	2.062	1	6	1.80735	-2.062	2.062	0.195254	0.999912	no	0	1	0	3.59	6	1	9	4	4	2	2	0
12832	0.0206	ENSBTAG00000020489								1	0	0	2.06	4	1	1.32193	2.06	2.06	0.296992	0.999912	no	0	1	0	2.67	1	4	0	0	3	4	2	6
804	0.02058	ENSBTAG00000001241								1	0	0	2.058	1	0	-1	2.058	2.058	0.61005	0.999912	no	0	1	0	0.36	0	1	0	0	0	0	0	2
1149	0.02058	ENSBTAG00000001804								1	0	0	2.058	1	0	-1	2.058	2.058	0.61005	0.999912	no	0	1	0	0.36	0	1	0	0	0	0	0	2
2179	0.02058	ENSBTAG00000003398								1	0	0	2.058	1	0	-1	2.058	2.058	0.61005	0.999912	no	0	1	0	0.36	0	1	0	0	0	0	0	2
2562	0.02058	ENSBTAG00000004010								1	0	0	2.058	1	0	-1	2.058	2.058	0.61005	0.999912	no	0	1	0	0.36	0	1	0	0	0	0	0	2
2746	0.02058	ENSBTAG00000004313								1	0	0	2.058	1	0	-1	2.058	2.058	0.61005	0.999912	no	0	1	0	0.36	0	1	0	0	0	0	0	2
2768	0.02058	ENSBTAG00000004352								1	0	0	2.058	1	0	-1	2.058	2.058	0.61005	0.999912	no	0	1	0	0.36	0	1	0	0	0	0	0	2
3102	0.02058	ENSBTAG00000004909								1	0	0	2.058	1	0	-1	2.058	2.058	0.61005	0.999912	no	0	1	0	0.36	0	1	0	0	0	0	0	2
3993	0.02058	ENSBTAG00000006350								1	0	0	2.058	1	0	-1	2.058	2.058	0.61005	0.999912	no	0	1	0	0.36	0	1	0	0	0	0	0	2
4249	0.02058	ENSBTAG00000006735								1	0	0	2.058	1	0	-1	2.058	2.058	0.61005	0.999912	no	0	1	0	0.36	0	1	0	0	0	0	0	2
4494	0.02058	ENSBTAG00000007127								1	0	0	2.058	1	0	-1	2.058	2.058	0.61005	0.999912	no	0	1	0	0.36	0	1	0	0	0	0	0	2
5007	0.02058	ENSBTAG00000007958								1	0	0	2.058	1	0	-1	2.058	2.058	0.61005	0.999912	no	0	1	0	0.36	0	1	0	0	0	0	0	2
6166	0.02058	ENSBTAG00000009816								1	0	0	2.058	1	0	-1	2.058	2.058	0.61005	0.999912	no	0	1	0	0.36	0	1	0	0	0	0	0	2
6184	0.02058	ENSBTAG00000009842								1	0	0	2.058	1	0	-1	2.058	2.058	0.61005	0.999912	no	0	1	0	0.36	0	1	0	0	0	0	0	2
6326	0.02058	ENSBTAG00000010085								1	0	0	2.058	1	0	-1	2.058	2.058	0.61005	0.999912	no	0	1	0	0.36	0	1	0	0	0	0	0	2
6847	0.02058	ENSBTAG00000010939								1	0	0	2.058	1	0	-1	2.058	2.058	0.61005	0.999912	no	0	1	0	0.36	0	1	0	0	0	0	0	2
7415	0.02058	ENSBTAG00000011836								1	0	0	2.058	1	0	-1	2.058	2.058	0.61005	0.999912	no	0	1	0	0.36	0	1	0	0	0	0	0	2
7511	0.02058	ENSBTAG00000011973								1	0	0	2.058	1	0	-1	2.058	2.058	0.61005	0.999912	no	0	1	0	0.36	0	1	0	0	0	0	0	2
7669	0.02058	ENSBTAG00000012212								1	0	0	2.058	1	0	-1	2.058	2.058	0.61005	0.999912	no	0	1	0	0.36	0	1	0	0	0	0	0	2
8127	0.02058	ENSBTAG00000012945								1	0	0	2.058	1	0	-1	2.058	2.058	0.61005	0.999912	no	0	1	0	0.36	0	1	0	0	0	0	0	2
8183	0.02058	ENSBTAG00000013027								1	0	0	2.058	1	0	-1	2.058	2.058	0.61005	0.999912	no	0	1	0	0.36	0	1	0	0	0	0	0	2
8753	0.02058	ENSBTAG00000013974								1	0	0	2.058	1	0	-1	2.058	2.058	0.61005	0.999912	no	0	1	0	0.36	0	1	0	0	0	0	0	2
9401	0.02058	ENSBTAG00000014990								1	0	0	2.058	1	0	-1	2.058	2.058	0.61005	0.999912	no	0	1	0	0.36	0	1	0	0	0	0	0	2
9484	0.02058	ENSBTAG00000015106								1	0	0	2.058	1	0	-1	2.058	2.058	0.61005	0.999912	no	0	1	0	0.36	0	1	0	0	0	0	0	2
10106	0.02058	ENSBTAG00000016097								1	0	0	2.058	1	0	-1	2.058	2.058	0.61005	0.999912	no	0	1	0	0.36	0	1	0	0	0	0	0	2
10265	0.02058	ENSBTAG00000016334								1	0	0	2.058	1	0	-1	2.058	2.058	0.61005	0.999912	no	0	1	0	0.36	0	1	0	0	0	0	0	2
10320	0.02058	ENSBTAG00000016433								1	0	0	2.058	1	0	-1	2.058	2.058	0.61005	0.999912	no	0	1	0	0.36	0	1	0	0	0	0	0	2
10485	0.02058	ENSBTAG00000016714								1	0	0	2.058	1	0	-1	2.058	2.058	0.61005	0.999912	no	0	1	0	0.36	0	1	0	0	0	0	0	2
12789	0.02058	ENSBTAG00000020426								1	0	0	2.058	1	0	-1	2.058	2.058	0.61005	0.999912	no	0	1	0	0.36	0	1	0	0	0	0	0	2
12905	0.02058	ENSBTAG00000020597								1	0	0	2.058	1	0	-1	2.058	2.058	0.61005	0.999912	no	0	1	0	0.36	0	1	0	0	0	0	0	2
12957	0.02058	ENSBTAG00000020667								1	0	0	2.058	1	0	-1	2.058	2.058	0.61005	0.999912	no	0	1	0	0.36	0	1	0	0	0	0	0	2
12976	0.02058	ENSBTAG00000020704								1	0	0	2.058	1	0	-1	2.058	2.058	0.61005	0.999912	no	0	1	0	0.36	0	1	0	0	0	0	0	2
13465	0.02058	ENSBTAG00000021516								1	0	0	2.058	1	0	-1	2.058	2.058	0.61005	0.999912	no	0	1	0	0.36	0	1	0	0	0	0	0	2
14178	0.02058	ENSBTAG00000024632								1	0	0	2.058	1	0	-1	2.058	2.058	0.61005	0.999912	no	0	1	0	0.36	0	1	0	0	0	0	0	2
14216	0.02058	ENSBTAG00000024869								1	0	0	2.058	1	0	-1	2.058	2.058	0.61005	0.999912	no	0	1	0	0.36	0	1	0	0	0	0	0	2
14299	0.02058	ENSBTAG00000025246								1	0	0	2.058	1	0	-1	2.058	2.058	0.61005	0.999912	no	0	1	0	0.36	0	1	0	0	0	0	0	2
14368	0.02058	ENSBTAG00000025597								1	0	0	2.058	1	0	-1	2.058	2.058	0.61005	0.999912	no	0	1	0	0.36	0	1	0	0	0	0	0	2
14754	0.02058	ENSBTAG00000028419								1	0	0	2.058	1	0	-1	2.058	2.058	0.61005	0.999912	no	0	1	0	0.36	0	1	0	0	0	0	0	2
15538	0.02058	ENSBTAG00000031906								1	0	0	2.058	1	0	-1	2.058	2.058	0.61005	0.999912	no	0	1	0	0.36	0	1	0	0	0	0	0	2
15661	0.02058	ENSBTAG00000032521								1	0	0	2.058	1	0	-1	2.058	2.058	0.61005	0.999912	no	0	1	0	0.36	0	1	0	0	0	0	0	2
16022	0.02058	ENSBTAG00000034498								1	0	0	2.058	1	0	-1	2.058	2.058	0.61005	0.999912	no	0	1	0	0.36	0	1	0	0	0	0	0	2
16107	0.02058	ENSBTAG00000035054								1	0	0	2.058	1	0	-1	2.058	2.058	0.61005	0.999912	no	0	1	0	0.36	0	1	0	0	0	0	0	2
16472	0.02058	ENSBTAG00000037718								1	0	0	2.058	1	0	-1	2.058	2.058	0.61005	0.999912	no	0	1	0	0.36	0	1	0	0	0	0	0	2
16514	0.02058	ENSBTAG00000037856								1	0	0	2.058	1	0	-1	2.058	2.058	0.61005	0.999912	no	0	1	0	0.36	0	1	0	0	0	0	0	2
17562	0.02058	ENSBTAG00000042461								1	0	0	2.058	1	0	-1	2.058	2.058	0.61005	0.999912	no	0	1	0	0.36	0	1	0	0	0	0	0	2
17640	0.02058	ENSBTAG00000042601								1	0	0	2.058	1	0	-1	2.058	2.058	0.61005	0.999912	no	0	1	0	0.36	0	1	0	0	0	0	0	2
18024	0.02058	ENSBTAG00000043313								1	0	0	2.058	1	0	-1	2.058	2.058	0.61005	0.999912	no	0	1	0	0.36	0	1	0	0	0	0	0	2
18971	0.02058	ENSBTAG00000044892								1	0	0	2.058	1	0	-1	2.058	2.058	0.61005	0.999912	no	0	1	0	0.36	0	1	0	0	0	0	0	2
19046	0.02058	ENSBTAG00000045026								1	0	0	2.058	1	0	-1	2.058	2.058	0.61005	0.999912	no	0	1	0	0.36	0	1	0	0	0	0	0	2
19189	0.02058	ENSBTAG00000045264								1	0	0	2.058	1	0	-1	2.058	2.058	0.61005	0.999912	no	0	1	0	0.36	0	1	0	0	0	0	0	2
19507	0.02058	ENSBTAG00000045856								1	0	0	2.058	1	0	-1	2.058	2.058	0.61005	0.999912	no	0	1	0	0.36	0	1	0	0	0	0	0	2
19553	0.02058	ENSBTAG00000045946								1	0	0	2.058	1	0	-1	2.058	2.058	0.61005	0.999912	no	0	1	0	0.36	0	1	0	0	0	0	0	2
19764	0.02058	ENSBTAG00000046391								1	0	0	2.058	1	0	-1	2.058	2.058	0.61005	0.999912	no	0	1	0	0.36	0	1	0	0	0	0	0	2
20062	0.02058	ENSBTAG00000047037								1	0	0	2.058	1	0	-1	2.058	2.058	0.61005	0.999912	no	0	1	0	0.36	0	1	0	0	0	0	0	2
20159	0.02058	ENSBTAG00000047277								1	0	0	2.058	1	0	-1	2.058	2.058	0.61005	0.999912	no	0	1	0	0.36	0	1	0	0	0	0	0	2
22444	0.02058	ENSBTAG00000050153								1	0	0	2.058	1	0	-1	2.058	2.058	0.61005	0.999912	no	0	1	0	0.36	0	1	0	0	0	0	0	2
22537	0.02058	ENSBTAG00000050246								1	0	0	2.058	1	0	-1	2.058	2.058	0.61005	0.999912	no	0	1	0	0.36	0	1	0	0	0	0	0	2
22810	0.02058	ENSBTAG00000050519								1	0	0	2.058	1	0	-1	2.058	2.058	0.61005	0.999912	no	0	1	0	0.36	0	1	0	0	0	0	0	2
23168	0.02058	ENSBTAG00000050877								1	0	0	2.058	1	0	-1	2.058	2.058	0.61005	0.999912	no	0	1	0	0.36	0	1	0	0	0	0	0	2
23172	0.02058	ENSBTAG00000050881								1	0	0	2.058	1	0	-1	2.058	2.058	0.61005	0.999912	no	0	1	0	0.36	0	1	0	0	0	0	0	2
23566	0.02058	ENSBTAG00000051275								1	0	0	2.058	1	0	-1	2.058	2.058	0.61005	0.999912	no	0	1	0	0.36	0	1	0	0	0	0	0	2
23959	0.02058	ENSBTAG00000051668								1	0	0	2.058	1	0	-1	2.058	2.058	0.61005	0.999912	no	0	1	0	0.36	0	1	0	0	0	0	0	2
24357	0.02058	ENSBTAG00000052066								1	0	0	2.058	1	0	-1	2.058	2.058	0.61005	0.999912	no	0	1	0	0.36	0	1	0	0	0	0	0	2
24644	0.02058	ENSBTAG00000052353								1	0	0	2.058	1	0	-1	2.058	2.058	0.61005	0.999912	no	0	1	0	0.36	0	1	0	0	0	0	0	2
25280	0.02058	ENSBTAG00000052989								1	0	0	2.058	1	0	-1	2.058	2.058	0.61005	0.999912	no	0	1	0	0.36	0	1	0	0	0	0	0	2
25463	0.02058	ENSBTAG00000053172								1	0	0	2.058	1	0	-1	2.058	2.058	0.61005	0.999912	no	0	1	0	0.36	0	1	0	0	0	0	0	2
25701	0.02058	ENSBTAG00000053410								1	0	0	2.058	1	0	-1	2.058	2.058	0.61005	0.999912	no	0	1	0	0.36	0	1	0	0	0	0	0	2
25741	0.02058	ENSBTAG00000053450								1	0	0	2.058	1	0	-1	2.058	2.058	0.61005	0.999912	no	0	1	0	0.36	0	1	0	0	0	0	0	2
21577	0.02057	ENSBTAG00000049286								1	0	0	2.057	8	2	2.32193	2.057	2.057	0.177688	0.999912	no	0	1	0	5.29	2	8	0	6	0	10	10	5
2102	0.02056	ENSBTAG00000003291								1	0	0	2.056	1	0	-1	2.056	2.056	0.540918	0.999912	no	0	1	0	0.82	0	1	0	1	0	0	1	3
10494	0.02056	ENSBTAG00000016726								1	0	0	2.056	13	3	3	2.056	2.056	0.13737	0.999912	no	0	1	0	7.88	3	13	0	9	0	7	12	19
17394	0.02056	ENSBTAG00000042134								1	0	0	2.056	1	0	-1	2.056	2.056	0.540918	0.999912	no	0	1	0	0.82	0	1	0	1	0	0	1	3
3424	0.02053	ENSBTAG00000005404								1	0	0	2.053	2	0	0	2.053	2.053	0.466876	0.999912	no	0	1	0	1.34	0	2	0	1	0	2	0	4
26179	0.02053	ENSBTAG00000053888								1	0	0	2.053	2	0	0	2.053	2.053	0.466876	0.999912	no	0	1	0	1.34	0	2	0	1	0	2	0	4
10561	0.0205	ENSBTAG00000016821								1	0	0	2.05	4	1	1.32193	2.05	2.05	0.374483	0.999912	no	0	1	0	2.63	1	4	0	3	0	0	1	12
13373	0.0205	ENSBTAG00000021359								1	0	0	2.05	0	1	-1	-2.05	2.05	0.516757	0.999912	no	0	1	0	0.96	1	0	0	1	3	0	0	1
15680	0.0205	ENSBTAG00000032617								1	0	0	2.05	13	3	3	2.05	2.05	0.0581286	0.999912	no	0	1	0	7.94	3	13	5	3	1	17	8	14
21911	0.0205	ENSBTAG00000049620								1	0	0	2.05	2	0	0	2.05	2.05	0.520587	0.999912	no	0	1	0	1.32	0	2	0	1	0	0	0	6
26969	0.0205	ENSBTAG00000054678								1	0	0	2.05	4	1	1.32193	2.05	2.05	0.374483	0.999912	no	0	1	0	2.63	1	4	0	3	0	0	1	12
3437	0.02049	ENSBTAG00000005431								1	0	0	2.049	1	4	1.32193	-2.049	2.049	0.376271	0.999912	no	0	1	0	2.75	4	1	0	13	0	1	0	2
9729	0.02048	ENSBTAG00000015478								1	0	0	2.048	10	2	2.58496	2.048	2.048	0.121417	0.999912	no	0	1	0	6.16	2	10	2	0	5	7	14	9
10692	0.02047	ENSBTAG00000017033								1	0	0	2.047	6	1	1.80735	2.047	2.047	0.206354	0.999912	no	0	1	0	3.75	1	6	0	2	2	1	9	8
1177	0.02045	ENSBTAG00000001838								1	0	0	2.045	3	1	1	2.045	2.045	0.372147	0.999912	no	0	1	0	1.74	1	3	2	0	0	3	3	2
17257	0.0204	ENSBTAG00000040253								1	0	0	2.04	1	4	1.32193	-2.04	2.04	0.334037	0.999912	no	0	1	0	2.61	4	1	11	0	2	1	2	0
17953	0.0204	ENSBTAG00000043187								1	0	0	2.04	0	1	-1	-2.04	2.04	0.518492	0.999912	no	0	1	0	0.96	1	0	3	1	0	1	0	0
10768	0.02038	ENSBTAG00000017150								1	0	0	2.038	8	2	2.32193	2.038	2.038	0.154917	0.999912	no	0	1	0	5.02	2	8	5	1	0	10	8	6
11710	0.02038	ENSBTAG00000018726								1	0	0	2.038	1	0	-1	2.038	2.038	0.543151	0.999912	no	0	1	0	0.81	0	1	0	1	0	2	2	0
6159	0.02037	ENSBTAG00000009800								1	0	0	2.037	1	6	1.80735	-2.037	2.037	0.259718	0.999912	no	0	1	0	3.6	6	1	0	1	16	1	1	2
6473	0.0203	ENSBTAG00000010338								1	0	0	2.03	4	1	1.32193	2.03	2.03	0.298571	0.999912	no	0	1	0	2.64	1	4	0	3	0	6	2	5
2169	0.02029	ENSBTAG00000003387								1	0	0	2.029	1	3	1	-2.029	2.029	0.436498	0.999912	no	0	1	0	1.64	3	1	0	4	4	0	2	0
3365	0.02029	ENSBTAG00000005310								1	0	0	2.029	2	0	0	2.029	2.029	0.434422	0.999912	no	0	1	0	1.33	0	2	0	1	0	4	1	1
21294	0.02028	ENSBTAG00000049003								1	0	0	2.028	3	1	1	2.028	2.028	0.410399	0.999912	no	0	1	0	2.16	1	3	1	1	0	0	10	0
178	0.02027	ENSBTAG00000000271								1	0	0	2.027	2	9	2.45943	-2.027	2.027	0.141059	0.999912	no	0	1	0	5.87	9	2	7	5	16	1	6	0
7219	0.02027	ENSBTAG00000011530								1	0	0	2.027	1	5	1.58496	-2.027	2.027	0.205747	0.999912	no	0	1	0	3.55	5	1	5	4	7	0	1	3
21302	0.02027	ENSBTAG00000049011								1	0	0	2.027	1	0	-1	2.027	2.027	0.506521	0.999912	no	0	1	0	0.8	0	1	0	1	0	1	2	1
22806	0.02027	ENSBTAG00000050515								1	0	0	2.027	17	4	3.39232	2.027	2.027	0.0360806	0.999912	no	0	1	0	10.69	4	17	3	2	7	21	9	22
22822	0.02022	ENSBTAG00000050531								1	0	0	2.022	4	15	3.24793	-2.022	2.022	0.0830796	0.999912	no	0	1	0	9.79	15	4	30	10	6	8	4	0
2597	0.0202	ENSBTAG00000004076								1	0	0	2.02	6	1	1.80735	2.02	2.02	0.307654	0.999912	no	0	1	0	3.85	1	6	0	4	0	0	13	5
6619	0.0202	ENSBTAG00000010551								1	0	0	2.02	2	10	2.58496	-2.02	2.02	0.123681	0.999912	no	0	1	0	5.96	10	2	15	7	7	2	5	0
23757	0.02017	ENSBTAG00000051466								1	0	0	2.017	7	2	2.16993	2.017	2.017	0.287675	0.999912	no	0	1	0	4.48	2	7	0	5	0	0	7	15
16592	0.02015	ENSBTAG00000038134								1	0	0	2.015	1	0	-1	2.015	2.015	0.549857	0.999912	no	0	1	0	0.8	0	1	0	1	0	0	2	2
25436	0.02015	ENSBTAG00000053145								1	0	0	2.015	1	0	-1	2.015	2.015	0.540753	0.999912	no	0	1	0	0.85	0	1	1	0	0	0	2	2
2667	0.02008	ENSBTAG00000004190								1	0	0	2.008	1	4	1.32193	-2.008	2.008	0.360934	0.999912	no	0	1	0	2.65	4	1	0	0	13	1	1	1
6907	0.02007	ENSBTAG00000011037								1	0	0	2.007	3	1	1	2.007	2.007	0.358679	0.999912	no	0	1	0	1.96	1	3	0	2	0	2	2	5
14282	0.02007	ENSBTAG00000025181								1	0	0	2.007	2	0	0	2.007	2.007	0.441035	0.999912	no	0	1	0	1.31	0	2	0	1	0	1	1	4
10870	0.02005	ENSBTAG00000017322								1	0	0	2.005	2	1	0.584963	2.005	2.005	0.375354	0.999912	no	0	1	0	1.51	1	2	0	1	1	3	3	1
13457	0.02004	ENSBTAG00000021503								1	0	0	2.004	8	2	2.32193	2.004	2.004	0.168704	0.999912	no	0	1	0	4.74	2	8	1	4	0	4	7	12
8123	0.02003	ENSBTAG00000012940								1	0	0	2.003	14	3	3.08746	2.003	2.003	0.0837594	0.999912	no	0	1	0	8.78	3	14	2	8	0	10	15	17
21795	0.02003	ENSBTAG00000049504								1	0	0	2.003	6	1	1.80735	2.003	2.003	0.401348	0.999912	no	0	1	0	3.5	1	6	0	0	4	17	0	0
8523	0.02002	ENSBTAG00000013573								1	0	0	2.002	10	2	2.58496	2.002	2.002	0.102805	0.999912	no	0	1	0	6.25	2	10	1	2	4	9	4	17
570	0.02001	ENSBTAG00000000885								1	0	0	2.001	1	0	-1	2.001	2.001	0.620432	0.999912	no	0	1	0	0.34	0	1	0	0	0	1	1	0
3072	0.02001	ENSBTAG00000004869								1	0	0	2.001	1	0	-1	2.001	2.001	0.620432	0.999912	no	0	1	0	0.34	0	1	0	0	0	1	1	0
3375	0.02001	ENSBTAG00000005324								1	0	0	2.001	1	0	-1	2.001	2.001	0.620432	0.999912	no	0	1	0	0.34	0	1	0	0	0	1	1	0
4140	0.02001	ENSBTAG00000006578								1	0	0	2.001	1	0	-1	2.001	2.001	0.620432	0.999912	no	0	1	0	0.34	0	1	0	0	0	1	1	0
6221	0.02001	ENSBTAG00000009904								1	0	0	2.001	1	0	-1	2.001	2.001	0.620432	0.999912	no	0	1	0	0.34	0	1	0	0	0	1	1	0
7346	0.02001	ENSBTAG00000011734								1	0	0	2.001	1	0	-1	2.001	2.001	0.620432	0.999912	no	0	1	0	0.34	0	1	0	0	0	1	1	0
8949	0.02001	ENSBTAG00000014288								1	0	0	2.001	1	0	-1	2.001	2.001	0.620432	0.999912	no	0	1	0	0.34	0	1	0	0	0	1	1	0
9569	0.02001	ENSBTAG00000015226								1	0	0	2.001	1	0	-1	2.001	2.001	0.620432	0.999912	no	0	1	0	0.34	0	1	0	0	0	1	1	0
9610	0.02001	ENSBTAG00000015290								1	0	0	2.001	1	0	-1	2.001	2.001	0.620432	0.999912	no	0	1	0	0.34	0	1	0	0	0	1	1	0
11185	0.02001	ENSBTAG00000017836								1	0	0	2.001	1	0	-1	2.001	2.001	0.620432	0.999912	no	0	1	0	0.34	0	1	0	0	0	1	1	0
14133	0.02001	ENSBTAG00000024407								1	0	0	2.001	1	0	-1	2.001	2.001	0.620432	0.999912	no	0	1	0	0.34	0	1	0	0	0	1	1	0
21566	0.02001	ENSBTAG00000049275								1	0	0	2.001	1	0	-1	2.001	2.001	0.620432	0.999912	no	0	1	0	0.34	0	1	0	0	0	1	1	0
21780	0.02001	ENSBTAG00000049489								1	0	0	2.001	1	0	-1	2.001	2.001	0.620432	0.999912	no	0	1	0	0.34	0	1	0	0	0	1	1	0
22319	0.02001	ENSBTAG00000050028								1	0	0	2.001	1	0	-1	2.001	2.001	0.620432	0.999912	no	0	1	0	0.34	0	1	0	0	0	1	1	0
22339	0.02001	ENSBTAG00000050048								1	0	0	2.001	1	0	-1	2.001	2.001	0.620432	0.999912	no	0	1	0	0.34	0	1	0	0	0	1	1	0
22804	0.02001	ENSBTAG00000050513								1	0	0	2.001	1	0	-1	2.001	2.001	0.620432	0.999912	no	0	1	0	0.34	0	1	0	0	0	1	1	0
27221	0.02001	ENSBTAG00000054930								1	0	0	2.001	1	0	-1	2.001	2.001	0.620432	0.999912	no	0	1	0	0.34	0	1	0	0	0	1	1	0
8203	0.01999	ENSBTAG00000013054								1	0	0	1.999	6	1	1.80735	1.999	1.999	0.188415	0.999912	no	0	1	0	3.86	1	6	0	1	3	4	8	6
10401	0.01997	ENSBTAG00000016567								1	0	0	1.997	0	1	-1	-1.997	1.997	0.583921	0.999912	no	0	1	0	0.89	1	0	0	4	0	0	1	0
10710	0.01997	ENSBTAG00000017063								1	0	0	1.997	0	1	-1	-1.997	1.997	0.58047	0.999912	no	0	1	0	0.92	1	0	0	4	0	0	0	1
16735	0.01997	ENSBTAG00000038584								1	0	0	1.997	0	1	-1	-1.997	1.997	0.583921	0.999912	no	0	1	0	0.89	1	0	0	4	0	0	1	0
20841	0.01997	ENSBTAG00000048550								1	0	0	1.997	0	1	-1	-1.997	1.997	0.583921	0.999912	no	0	1	0	0.89	1	0	0	4	0	0	1	0
24755	0.01997	ENSBTAG00000052464								1	0	0	1.997	0	1	-1	-1.997	1.997	0.58047	0.999912	no	0	1	0	0.92	1	0	0	4	0	0	0	1
25836	0.01997	ENSBTAG00000053545								1	0	0	1.997	0	1	-1	-1.997	1.997	0.58047	0.999912	no	0	1	0	0.92	1	0	0	4	0	0	0	1
3175	0.01996	ENSBTAG00000005017								1	0	0	1.996	2	7	2.16993	-1.996	1.996	0.243911	0.999912	no	0	1	0	4.48	7	2	14	1	6	0	0	5
19605	0.01989	ENSBTAG00000046067								1	0	0	1.989	2	7	2.16993	-1.989	1.989	0.225967	0.999912	no	0	1	0	4.31	7	2	0	4	17	1	2	2
715	0.01988	ENSBTAG00000001094								1	0	0	1.988	3	1	1	1.988	1.988	0.360795	0.999912	no	0	1	0	1.93	1	3	0	2	0	2	3	4
21959	0.01988	ENSBTAG00000049668								1	0	0	1.988	3	1	1	1.988	1.988	0.399523	0.999912	no	0	1	0	1.69	1	3	2	0	0	1	5	2
26713	0.01985	ENSBTAG00000054422								1	0	0	1.985	2	0	0	1.985	1.985	0.436946	0.999912	no	0	1	0	1.29	0	2	0	1	0	2	2	2
2552	0.01984	ENSBTAG00000003992								1	0	0	1.984	1	0	-1	1.984	1.984	0.552161	0.999912	no	0	1	0	0.84	0	1	1	0	0	1	3	0
15094	0.01984	ENSBTAG00000030246								1	0	0	1.984	1	0	-1	1.984	1.984	0.561243	0.999912	no	0	1	0	0.78	0	1	0	1	0	1	3	0
23333	0.0198	ENSBTAG00000051042								1	0	0	1.98	2	0	0	1.98	1.98	0.487008	0.999912	no	0	1	0	1.28	0	2	0	1	0	3	3	0
920	0.01978	ENSBTAG00000001443								1	0	0	1.978	1	0	-1	1.978	1.978	0.62459	0.999912	no	0	1	0	0.34	0	1	0	0	0	0	1	1
2167	0.01978	ENSBTAG00000003383								1	0	0	1.978	1	0	-1	1.978	1.978	0.62459	0.999912	no	0	1	0	0.34	0	1	0	0	0	0	1	1
2404	0.01978	ENSBTAG00000003751								1	0	0	1.978	1	0	-1	1.978	1.978	0.62459	0.999912	no	0	1	0	0.34	0	1	0	0	0	0	1	1
2570	0.01978	ENSBTAG00000004022								1	0	0	1.978	1	0	-1	1.978	1.978	0.62459	0.999912	no	0	1	0	0.34	0	1	0	0	0	0	1	1
4734	0.01978	ENSBTAG00000007509								1	0	0	1.978	1	0	-1	1.978	1.978	0.62459	0.999912	no	0	1	0	0.34	0	1	0	0	0	0	1	1
5125	0.01978	ENSBTAG00000008134								1	0	0	1.978	1	0	-1	1.978	1.978	0.62459	0.999912	no	0	1	0	0.34	0	1	0	0	0	0	1	1
5579	0.01978	ENSBTAG00000008870								1	0	0	1.978	1	0	-1	1.978	1.978	0.62459	0.999912	no	0	1	0	0.34	0	1	0	0	0	0	1	1
6101	0.01978	ENSBTAG00000009705								1	0	0	1.978	1	0	-1	1.978	1.978	0.62459	0.999912	no	0	1	0	0.34	0	1	0	0	0	0	1	1
6307	0.01978	ENSBTAG00000010048								1	0	0	1.978	1	0	-1	1.978	1.978	0.62459	0.999912	no	0	1	0	0.34	0	1	0	0	0	0	1	1
6486	0.01978	ENSBTAG00000010353								1	0	0	1.978	1	0	-1	1.978	1.978	0.62459	0.999912	no	0	1	0	0.34	0	1	0	0	0	0	1	1
7689	0.01978	ENSBTAG00000012247								1	0	0	1.978	1	0	-1	1.978	1.978	0.62459	0.999912	no	0	1	0	0.34	0	1	0	0	0	0	1	1
8027	0.01978	ENSBTAG00000012789								1	0	0	1.978	1	0	-1	1.978	1.978	0.62459	0.999912	no	0	1	0	0.34	0	1	0	0	0	0	1	1
13986	0.01978	ENSBTAG00000023431								1	0	0	1.978	1	0	-1	1.978	1.978	0.62459	0.999912	no	0	1	0	0.34	0	1	0	0	0	0	1	1
14877	0.01978	ENSBTAG00000029811								1	0	0	1.978	1	0	-1	1.978	1.978	0.62459	0.999912	no	0	1	0	0.34	0	1	0	0	0	0	1	1
16642	0.01978	ENSBTAG00000038281								1	0	0	1.978	1	0	-1	1.978	1.978	0.62459	0.999912	no	0	1	0	0.34	0	1	0	0	0	0	1	1
22106	0.01978	ENSBTAG00000049815								1	0	0	1.978	1	0	-1	1.978	1.978	0.62459	0.999912	no	0	1	0	0.34	0	1	0	0	0	0	1	1
22481	0.01978	ENSBTAG00000050190								1	0	0	1.978	1	0	-1	1.978	1.978	0.62459	0.999912	no	0	1	0	0.34	0	1	0	0	0	0	1	1
23092	0.01978	ENSBTAG00000050801								1	0	0	1.978	1	0	-1	1.978	1.978	0.62459	0.999912	no	0	1	0	0.34	0	1	0	0	0	0	1	1
748	0.01975	ENSBTAG00000001139								1	0	0	1.975	1	5	1.58496	-1.975	1.975	0.291063	0.999912	no	0	1	0	3.36	5	1	0	4	12	0	2	2
19719	0.01975	ENSBTAG00000046314								1	0	0	1.975	2	7	2.16993	-1.975	1.975	0.204704	0.999912	no	0	1	0	4.26	7	2	13	1	6	0	2	3
4430	0.01973	ENSBTAG00000007020								1	0	0	1.973	1	5	1.58496	-1.973	1.973	0.29807	0.999912	no	0	1	0	3.29	5	1	0	5	11	1	3	0
12906	0.01973	ENSBTAG00000020598								1	0	0	1.973	8	2	2.32193	1.973	1.973	0.319271	0.999912	no	0	1	0	4.95	2	8	0	6	0	0	23	1
706	0.01972	ENSBTAG00000001082								1	0	0	1.972	0	1	-1	-1.972	1.972	0.623463	0.999912	no	0	1	0	0.37	1	0	0	2	0	0	0	0
855	0.01972	ENSBTAG00000001324								1	0	0	1.972	0	1	-1	-1.972	1.972	0.623463	0.999912	no	0	1	0	0.37	1	0	0	2	0	0	0	0
896	0.01972	ENSBTAG00000001401								1	0	0	1.972	0	1	-1	-1.972	1.972	0.623463	0.999912	no	0	1	0	0.37	1	0	0	2	0	0	0	0
1361	0.01972	ENSBTAG00000002115								1	0	0	1.972	0	1	-1	-1.972	1.972	0.623463	0.999912	no	0	1	0	0.37	1	0	0	2	0	0	0	0
1632	0.01972	ENSBTAG00000002559								1	0	0	1.972	0	1	-1	-1.972	1.972	0.623463	0.999912	no	0	1	0	0.37	1	0	0	2	0	0	0	0
1651	0.01972	ENSBTAG00000002585								1	0	0	1.972	0	1	-1	-1.972	1.972	0.623463	0.999912	no	0	1	0	0.37	1	0	0	2	0	0	0	0
1719	0.01972	ENSBTAG00000002691								1	0	0	1.972	0	1	-1	-1.972	1.972	0.623463	0.999912	no	0	1	0	0.37	1	0	0	2	0	0	0	0
1979	0.01972	ENSBTAG00000003088								1	0	0	1.972	0	1	-1	-1.972	1.972	0.623463	0.999912	no	0	1	0	0.37	1	0	0	2	0	0	0	0
2206	0.01972	ENSBTAG00000003440								1	0	0	1.972	0	1	-1	-1.972	1.972	0.623463	0.999912	no	0	1	0	0.37	1	0	0	2	0	0	0	0
2559	0.01972	ENSBTAG00000004007								1	0	0	1.972	0	1	-1	-1.972	1.972	0.623463	0.999912	no	0	1	0	0.37	1	0	0	2	0	0	0	0
2720	0.01972	ENSBTAG00000004275								1	0	0	1.972	0	1	-1	-1.972	1.972	0.623463	0.999912	no	0	1	0	0.37	1	0	0	2	0	0	0	0
3050	0.01972	ENSBTAG00000004832								1	0	0	1.972	0	1	-1	-1.972	1.972	0.623463	0.999912	no	0	1	0	0.37	1	0	0	2	0	0	0	0
4688	0.01972	ENSBTAG00000007439								1	0	0	1.972	0	1	-1	-1.972	1.972	0.623463	0.999912	no	0	1	0	0.37	1	0	0	2	0	0	0	0
5356	0.01972	ENSBTAG00000008505								1	0	0	1.972	0	1	-1	-1.972	1.972	0.623463	0.999912	no	0	1	0	0.37	1	0	0	2	0	0	0	0
6111	0.01972	ENSBTAG00000009725								1	0	0	1.972	0	1	-1	-1.972	1.972	0.623463	0.999912	no	0	1	0	0.37	1	0	0	2	0	0	0	0
6117	0.01972	ENSBTAG00000009735								1	0	0	1.972	0	1	-1	-1.972	1.972	0.623463	0.999912	no	0	1	0	0.37	1	0	0	2	0	0	0	0
6244	0.01972	ENSBTAG00000009945								1	0	0	1.972	0	1	-1	-1.972	1.972	0.623463	0.999912	no	0	1	0	0.37	1	0	0	2	0	0	0	0
7128	0.01972	ENSBTAG00000011390								1	0	0	1.972	0	1	-1	-1.972	1.972	0.623463	0.999912	no	0	1	0	0.37	1	0	0	2	0	0	0	0
7624	0.01972	ENSBTAG00000012137								1	0	0	1.972	0	1	-1	-1.972	1.972	0.623463	0.999912	no	0	1	0	0.37	1	0	0	2	0	0	0	0
8392	0.01972	ENSBTAG00000013339								1	0	0	1.972	0	1	-1	-1.972	1.972	0.623463	0.999912	no	0	1	0	0.37	1	0	0	2	0	0	0	0
8586	0.01972	ENSBTAG00000013674								1	0	0	1.972	0	1	-1	-1.972	1.972	0.623463	0.999912	no	0	1	0	0.37	1	0	0	2	0	0	0	0
8912	0.01972	ENSBTAG00000014224								1	0	0	1.972	0	1	-1	-1.972	1.972	0.623463	0.999912	no	0	1	0	0.37	1	0	0	2	0	0	0	0
10304	0.01972	ENSBTAG00000016398								1	0	0	1.972	0	1	-1	-1.972	1.972	0.623463	0.999912	no	0	1	0	0.37	1	0	0	2	0	0	0	0
11030	0.01972	ENSBTAG00000017587								1	0	0	1.972	0	1	-1	-1.972	1.972	0.623463	0.999912	no	0	1	0	0.37	1	0	0	2	0	0	0	0
11270	0.01972	ENSBTAG00000018009								1	0	0	1.972	0	1	-1	-1.972	1.972	0.623463	0.999912	no	0	1	0	0.37	1	0	0	2	0	0	0	0
13124	0.01972	ENSBTAG00000020953								1	0	0	1.972	0	1	-1	-1.972	1.972	0.623463	0.999912	no	0	1	0	0.37	1	0	0	2	0	0	0	0
13222	0.01972	ENSBTAG00000021111								1	0	0	1.972	0	1	-1	-1.972	1.972	0.623463	0.999912	no	0	1	0	0.37	1	0	0	2	0	0	0	0
13325	0.01972	ENSBTAG00000021283								1	0	0	1.972	0	1	-1	-1.972	1.972	0.623463	0.999912	no	0	1	0	0.37	1	0	0	2	0	0	0	0
13562	0.01972	ENSBTAG00000021685								1	0	0	1.972	0	1	-1	-1.972	1.972	0.623463	0.999912	no	0	1	0	0.37	1	0	0	2	0	0	0	0
14226	0.01972	ENSBTAG00000024904								1	0	0	1.972	0	1	-1	-1.972	1.972	0.623463	0.999912	no	0	1	0	0.37	1	0	0	2	0	0	0	0
14260	0.01972	ENSBTAG00000025035								1	0	0	1.972	1	0	-1	1.972	1.972	0.564691	0.999912	no	0	1	0	0.78	0	1	0	1	0	0	3	1
15688	0.01972	ENSBTAG00000032657								1	0	0	1.972	0	1	-1	-1.972	1.972	0.623463	0.999912	no	0	1	0	0.37	1	0	0	2	0	0	0	0
15971	0.01972	ENSBTAG00000034176								1	0	0	1.972	0	1	-1	-1.972	1.972	0.623463	0.999912	no	0	1	0	0.37	1	0	0	2	0	0	0	0
15985	0.01972	ENSBTAG00000034246								1	0	0	1.972	24	6	3.90689	1.972	1.972	0.0547183	0.999912	no	0	1	0	15.06	6	24	0	15	3	18	19	36
16849	0.01972	ENSBTAG00000038962								1	0	0	1.972	0	1	-1	-1.972	1.972	0.623463	0.999912	no	0	1	0	0.37	1	0	0	2	0	0	0	0
17463	0.01972	ENSBTAG00000042280								1	0	0	1.972	0	1	-1	-1.972	1.972	0.623463	0.999912	no	0	1	0	0.37	1	0	0	2	0	0	0	0
17634	0.01972	ENSBTAG00000042595								1	0	0	1.972	0	1	-1	-1.972	1.972	0.623463	0.999912	no	0	1	0	0.37	1	0	0	2	0	0	0	0
17739	0.01972	ENSBTAG00000042784								1	0	0	1.972	0	1	-1	-1.972	1.972	0.623463	0.999912	no	0	1	0	0.37	1	0	0	2	0	0	0	0
17868	0.01972	ENSBTAG00000043035								1	0	0	1.972	0	1	-1	-1.972	1.972	0.623463	0.999912	no	0	1	0	0.37	1	0	0	2	0	0	0	0
17959	0.01972	ENSBTAG00000043196								1	0	0	1.972	0	1	-1	-1.972	1.972	0.623463	0.999912	no	0	1	0	0.37	1	0	0	2	0	0	0	0
18035	0.01972	ENSBTAG00000043329								1	0	0	1.972	0	1	-1	-1.972	1.972	0.623463	0.999912	no	0	1	0	0.37	1	0	0	2	0	0	0	0
18185	0.01972	ENSBTAG00000043580								1	0	0	1.972	0	1	-1	-1.972	1.972	0.623463	0.999912	no	0	1	0	0.37	1	0	0	2	0	0	0	0
18281	0.01972	ENSBTAG00000043732								1	0	0	1.972	0	1	-1	-1.972	1.972	0.623463	0.999912	no	0	1	0	0.37	1	0	0	2	0	0	0	0
18595	0.01972	ENSBTAG00000044262								1	0	0	1.972	0	1	-1	-1.972	1.972	0.623463	0.999912	no	0	1	0	0.37	1	0	0	2	0	0	0	0
19600	0.01972	ENSBTAG00000046052								1	0	0	1.972	0	1	-1	-1.972	1.972	0.623463	0.999912	no	0	1	0	0.37	1	0	0	2	0	0	0	0
19955	0.01972	ENSBTAG00000046788								1	0	0	1.972	0	1	-1	-1.972	1.972	0.623463	0.999912	no	0	1	0	0.37	1	0	0	2	0	0	0	0
20520	0.01972	ENSBTAG00000048093								1	0	0	1.972	0	1	-1	-1.972	1.972	0.623463	0.999912	no	0	1	0	0.37	1	0	0	2	0	0	0	0
20658	0.01972	ENSBTAG00000048367								1	0	0	1.972	0	1	-1	-1.972	1.972	0.623463	0.999912	no	0	1	0	0.37	1	0	0	2	0	0	0	0
21065	0.01972	ENSBTAG00000048774								1	0	0	1.972	0	1	-1	-1.972	1.972	0.623463	0.999912	no	0	1	0	0.37	1	0	0	2	0	0	0	0
21141	0.01972	ENSBTAG00000048850								1	0	0	1.972	1	0	-1	1.972	1.972	0.564691	0.999912	no	0	1	0	0.78	0	1	0	1	0	0	3	1
21180	0.01972	ENSBTAG00000048889								1	0	0	1.972	0	1	-1	-1.972	1.972	0.623463	0.999912	no	0	1	0	0.37	1	0	0	2	0	0	0	0
21940	0.01972	ENSBTAG00000049649								1	0	0	1.972	0	1	-1	-1.972	1.972	0.623463	0.999912	no	0	1	0	0.37	1	0	0	2	0	0	0	0
21956	0.01972	ENSBTAG00000049665								1	0	0	1.972	0	1	-1	-1.972	1.972	0.623463	0.999912	no	0	1	0	0.37	1	0	0	2	0	0	0	0
22202	0.01972	ENSBTAG00000049911								1	0	0	1.972	0	1	-1	-1.972	1.972	0.623463	0.999912	no	0	1	0	0.37	1	0	0	2	0	0	0	0
22247	0.01972	ENSBTAG00000049956								1	0	0	1.972	0	1	-1	-1.972	1.972	0.623463	0.999912	no	0	1	0	0.37	1	0	0	2	0	0	0	0
22589	0.01972	ENSBTAG00000050298								1	0	0	1.972	0	1	-1	-1.972	1.972	0.623463	0.999912	no	0	1	0	0.37	1	0	0	2	0	0	0	0
22812	0.01972	ENSBTAG00000050521								1	0	0	1.972	0	1	-1	-1.972	1.972	0.623463	0.999912	no	0	1	0	0.37	1	0	0	2	0	0	0	0
23020	0.01972	ENSBTAG00000050729								1	0	0	1.972	0	1	-1	-1.972	1.972	0.623463	0.999912	no	0	1	0	0.37	1	0	0	2	0	0	0	0
23306	0.01972	ENSBTAG00000051015								1	0	0	1.972	0	1	-1	-1.972	1.972	0.623463	0.999912	no	0	1	0	0.37	1	0	0	2	0	0	0	0
24051	0.01972	ENSBTAG00000051760								1	0	0	1.972	0	1	-1	-1.972	1.972	0.623463	0.999912	no	0	1	0	0.37	1	0	0	2	0	0	0	0
25854	0.01972	ENSBTAG00000053563								1	0	0	1.972	0	1	-1	-1.972	1.972	0.623463	0.999912	no	0	1	0	0.37	1	0	0	2	0	0	0	0
26020	0.01972	ENSBTAG00000053729								1	0	0	1.972	0	1	-1	-1.972	1.972	0.623463	0.999912	no	0	1	0	0.37	1	0	0	2	0	0	0	0
27036	0.01972	ENSBTAG00000054745								1	0	0	1.972	0	1	-1	-1.972	1.972	0.623463	0.999912	no	0	1	0	0.37	1	0	0	2	0	0	0	0
27125	0.01972	ENSBTAG00000054834								1	0	0	1.972	0	1	-1	-1.972	1.972	0.623463	0.999912	no	0	1	0	0.37	1	0	0	2	0	0	0	0
12822	0.01969	ENSBTAG00000020471								1	0	0	1.969	9	2	2.45943	1.969	1.969	0.18552	0.999912	no	0	1	0	5.66	2	9	0	7	0	10	8	10
6402	0.01962	ENSBTAG00000010210								1	0	0	1.962	6	1	1.80735	1.962	1.962	0.272733	0.999912	no	0	1	0	3.77	1	6	0	4	0	3	2	13
6785	0.01957	ENSBTAG00000010828								1	0	0	1.957	5	1	1.58496	1.957	1.957	0.289116	0.999912	no	0	1	0	3.38	1	5	0	0	4	10	4	2
8008	0.01956	ENSBTAG00000012759								1	0	0	1.956	2	0	0	1.956	1.956	0.494011	0.999912	no	0	1	0	1.26	0	2	0	1	0	0	3	3
20184	0.01956	ENSBTAG00000047336								1	0	0	1.956	8	2	2.32193	1.956	1.956	0.236991	0.999912	no	0	1	0	4.99	2	8	0	6	0	17	2	5
14163	0.01954	ENSBTAG00000024548								1	0	0	1.954	0	1	-1	-1.954	1.954	0.547316	0.999912	no	0	1	0	0.88	1	0	0	2	2	0	1	0
9706	0.01952	ENSBTAG00000015433								1	0	0	1.952	3	13	3	-1.952	1.952	0.0837255	0.999912	no	0	1	0	8.2	13	3	15	12	13	0	6	4
1380	0.01951	ENSBTAG00000002143								1	0	0	1.951	4	1	1.32193	1.951	1.951	0.335726	0.999912	no	0	1	0	2.5	1	4	0	3	0	1	7	4
10000	0.01946	ENSBTAG00000015926								1	0	0	1.946	1	2	0.584963	-1.946	1.946	0.519875	0.999912	no	0	1	0	1.54	2	1	0	7	0	0	2	0
16965	0.01946	ENSBTAG00000039316								1	0	0	1.946	1	2	0.584963	-1.946	1.946	0.463926	0.999912	no	0	1	0	1.57	2	1	0	2	5	0	2	0
27178	0.01945	ENSBTAG00000054887								1	0	0	1.945	12	3	2.90689	1.945	1.945	0.178367	0.999912	no	0	1	0	7.4	3	12	0	9	0	13	4	18
6679	0.01944	ENSBTAG00000010652								1	0	0	1.944	2	0	0	1.944	1.944	0.498962	0.999912	no	0	1	0	1.25	0	2	0	1	0	2	4	0
11559	0.01944	ENSBTAG00000018453								1	0	0	1.944	5	1	1.58496	1.944	1.944	0.252187	0.999912	no	0	1	0	3.13	1	5	0	1	3	8	4	3
14392	0.01939	ENSBTAG00000025764								1	0	0	1.939	2	1	0.584963	1.939	1.939	0.439839	0.999912	no	0	1	0	1.45	1	2	0	1	1	0	5	2
15378	0.01936	ENSBTAG00000031346								1	0	0	1.936	1	3	1	-1.936	1.936	0.460157	0.999912	no	0	1	0	1.79	3	1	1	0	7	2	0	0
1847	0.01935	ENSBTAG00000002888								1	0	0	1.935	1	4	1.32193	-1.935	1.935	0.451848	0.999912	no	0	1	0	2.68	4	1	0	0	13	3	0	0
8113	0.01934	ENSBTAG00000012925								1	0	0	1.934	23	6	3.85798	1.934	1.934	0.0333735	0.999912	no	0	1	0	14.63	6	23	2	13	3	12	27	30
22841	0.01933	ENSBTAG00000050550								1	0	0	1.933	4	1	1.32193	1.933	1.933	0.346218	0.999912	no	0	1	0	2.47	1	4	3	0	0	2	2	8
4907	0.01932	ENSBTAG00000007791								1	0	0	1.932	13	3	3	1.932	1.932	0.128541	0.999912	no	0	1	0	8.18	3	13	1	9	0	8	23	9
20570	0.0193	ENSBTAG00000048236								1	0	0	1.93	1	2	0.584963	-1.93	1.93	0.525275	0.999912	no	0	1	0	1.55	2	1	0	0	7	0	2	0
6962	0.01929	ENSBTAG00000011124								1	0	0	1.929	2	8	2.32193	-1.929	1.929	0.186778	0.999912	no	0	1	0	4.9	8	2	7	2	14	2	4	0
24273	0.01928	ENSBTAG00000051982								1	0	0	1.928	2	0	0	1.928	1.928	0.50373	0.999912	no	0	1	0	1.24	0	2	0	1	0	0	4	2
13388	0.01927	ENSBTAG00000021390								1	0	0	1.927	2	9	2.45943	-1.927	1.927	0.204351	0.999912	no	0	1	0	5.6	9	2	18	9	0	1	5	1
24534	0.01927	ENSBTAG00000052243								1	0	0	1.927	2	0	0	1.927	1.927	0.46539	0.999912	no	0	1	0	1.24	0	2	0	1	0	1	4	1
5485	0.01925	ENSBTAG00000008718								1	0	0	1.925	1	0	-1	1.925	1.925	0.610661	0.999912	no	0	1	0	0.81	0	1	0	0	1	0	4	0
11437	0.01925	ENSBTAG00000018275								1	0	0	1.925	1	0	-1	1.925	1.925	0.610661	0.999912	no	0	1	0	0.81	0	1	0	0	1	0	4	0
8656	0.01924	ENSBTAG00000013802								1	0	0	1.924	1	0	-1	1.924	1.924	0.619994	0.999912	no	0	1	0	0.75	0	1	0	1	0	0	4	0
8674	0.01924	ENSBTAG00000013848								1	0	0	1.924	1	0	-1	1.924	1.924	0.619994	0.999912	no	0	1	0	0.75	0	1	0	1	0	0	4	0
20587	0.01924	ENSBTAG00000048270								1	0	0	1.924	1	0	-1	1.924	1.924	0.619994	0.999912	no	0	1	0	0.75	0	1	0	1	0	0	4	0
21373	0.01924	ENSBTAG00000049082								1	0	0	1.924	1	0	-1	1.924	1.924	0.619994	0.999912	no	0	1	0	0.75	0	1	0	1	0	0	4	0
10939	0.01923	ENSBTAG00000017431								1	0	0	1.923	5	1	1.58496	1.923	1.923	0.2952	0.999912	no	0	1	0	3.09	1	5	0	4	0	8	4	3
2545	0.01922	ENSBTAG00000003977								1	0	0	1.922	1	3	1	-1.922	1.922	0.50988	0.999912	no	0	1	0	1.77	3	1	8	0	0	2	0	0
16288	0.01922	ENSBTAG00000036475								1	0	0	1.922	1	3	1	-1.922	1.922	0.50988	0.999912	no	0	1	0	1.77	3	1	8	0	0	2	0	0
15869	0.01921	ENSBTAG00000033423								1	0	0	1.921	1	4	1.32193	-1.921	1.921	0.456214	0.999912	no	0	1	0	2.66	4	1	13	0	0	3	0	0
12138	0.01914	ENSBTAG00000019399								1	0	0	1.914	1	4	1.32193	-1.914	1.914	0.372438	0.999912	no	0	1	0	2.43	4	1	9	0	2	1	2	0
5639	0.01912	ENSBTAG00000008963								1	0	0	1.912	8	2	2.32193	1.912	1.912	0.302557	0.999912	no	0	1	0	4.81	2	8	0	6	0	0	13	10
1088	0.0191	ENSBTAG00000001710								1	0	0	1.91	5	1	1.58496	1.91	1.91	0.281113	0.999912	no	0	1	0	3.46	1	5	0	2	2	1	14	1
19715	0.01909	ENSBTAG00000046301								1	0	0	1.909	19	5	3.58496	1.909	1.909	0.0659915	0.999912	no	0	1	0	12.39	5	19	11	5	0	12	31	15
406	0.01908	ENSBTAG00000000623								1	0	0	1.908	4	1	1.32193	1.908	1.908	0.356108	0.999912	no	0	1	0	2.46	1	4	0	0	3	7	4	1
4678	0.01908	ENSBTAG00000007428								1	0	0	1.908	4	15	3.24793	-1.908	1.908	0.0638987	0.999912	no	0	1	0	9.11	15	4	11	20	13	7	4	1
9096	0.01908	ENSBTAG00000014506								1	0	0	1.908	4	1	1.32193	1.908	1.908	0.347825	0.999912	no	0	1	0	2.46	1	4	0	0	3	2	3	6
1341	0.01905	ENSBTAG00000002088								1	0	0	1.905	8	2	2.32193	1.905	1.905	0.179271	0.999912	no	0	1	0	5.31	2	8	0	1	5	3	7	15
1958	0.01905	ENSBTAG00000003061								1	0	0	1.905	8	2	2.32193	1.905	1.905	0.141633	0.999912	no	0	1	0	4.9	2	8	2	3	1	7	5	12
7455	0.01905	ENSBTAG00000011892								1	0	0	1.905	0	1	-1	-1.905	1.905	0.6039	0.999912	no	0	1	0	0.89	1	0	0	0	4	0	0	1
9116	0.01905	ENSBTAG00000014538								1	0	0	1.905	0	1	-1	-1.905	1.905	0.602978	0.999912	no	0	1	0	0.89	1	0	0	0	4	1	0	0
16640	0.01905	ENSBTAG00000038275								1	0	0	1.905	0	1	-1	-1.905	1.905	0.6039	0.999912	no	0	1	0	0.89	1	0	0	0	4	0	0	1
22832	0.01905	ENSBTAG00000050541								1	0	0	1.905	0	1	-1	-1.905	1.905	0.607161	0.999912	no	0	1	0	0.87	1	0	0	0	4	0	1	0
25574	0.01905	ENSBTAG00000053283								1	0	0	1.905	0	1	-1	-1.905	1.905	0.602978	0.999912	no	0	1	0	0.89	1	0	0	0	4	1	0	0
5134	0.01902	ENSBTAG00000008144								1	0	0	1.902	1	3	1	-1.902	1.902	0.45754	0.999912	no	0	1	0	1.74	3	1	5	3	0	2	0	0
13543	0.01901	ENSBTAG00000021654								1	0	0	1.901	2	0	0	1.901	1.901	0.517634	0.999912	no	0	1	0	1.21	0	2	0	1	0	0	5	1
21957	0.01901	ENSBTAG00000049666								1	0	0	1.901	2	7	2.16993	-1.901	1.901	0.257011	0.999912	no	0	1	0	4.25	7	2	5	0	15	3	1	1
5176	0.01897	ENSBTAG00000008216								1	0	0	1.897	210	56	7.05528	1.897	1.897	5.5185650597125e-05	0.30731	no	2	1	0	133.35	56	210	24	58	87	155	207	269
20	0.01895	ENSBTAG00000000029								1	0	0	1.895	1	0	-1	1.895	1.895	0.639889	0.999912	no	0	1	0	0.32	0	1	0	0	0	0	2	0
511	0.01895	ENSBTAG00000000793								1	0	0	1.895	1	0	-1	1.895	1.895	0.639889	0.999912	no	0	1	0	0.32	0	1	0	0	0	0	2	0
850	0.01895	ENSBTAG00000001315								1	0	0	1.895	1	0	-1	1.895	1.895	0.639889	0.999912	no	0	1	0	0.32	0	1	0	0	0	0	2	0
869	0.01895	ENSBTAG00000001346								1	0	0	1.895	1	0	-1	1.895	1.895	0.639889	0.999912	no	0	1	0	0.32	0	1	0	0	0	0	2	0
1072	0.01895	ENSBTAG00000001675								1	0	0	1.895	1	0	-1	1.895	1.895	0.639889	0.999912	no	0	1	0	0.32	0	1	0	0	0	0	2	0
1595	0.01895	ENSBTAG00000002488								1	0	0	1.895	1	0	-1	1.895	1.895	0.639889	0.999912	no	0	1	0	0.32	0	1	0	0	0	0	2	0
2433	0.01895	ENSBTAG00000003800								1	0	0	1.895	1	0	-1	1.895	1.895	0.639889	0.999912	no	0	1	0	0.32	0	1	0	0	0	0	2	0
3044	0.01895	ENSBTAG00000004822								1	0	0	1.895	1	0	-1	1.895	1.895	0.639889	0.999912	no	0	1	0	0.32	0	1	0	0	0	0	2	0
3131	0.01895	ENSBTAG00000004949								1	0	0	1.895	1	0	-1	1.895	1.895	0.639889	0.999912	no	0	1	0	0.32	0	1	0	0	0	0	2	0
4501	0.01895	ENSBTAG00000007136								1	0	0	1.895	1	0	-1	1.895	1.895	0.639889	0.999912	no	0	1	0	0.32	0	1	0	0	0	0	2	0
4822	0.01895	ENSBTAG00000007650								1	0	0	1.895	1	0	-1	1.895	1.895	0.639889	0.999912	no	0	1	0	0.32	0	1	0	0	0	0	2	0
4872	0.01895	ENSBTAG00000007736								1	0	0	1.895	1	0	-1	1.895	1.895	0.639889	0.999912	no	0	1	0	0.32	0	1	0	0	0	0	2	0
6418	0.01895	ENSBTAG00000010239								1	0	0	1.895	1	0	-1	1.895	1.895	0.639889	0.999912	no	0	1	0	0.32	0	1	0	0	0	0	2	0
6453	0.01895	ENSBTAG00000010299								1	0	0	1.895	1	0	-1	1.895	1.895	0.639889	0.999912	no	0	1	0	0.32	0	1	0	0	0	0	2	0
6595	0.01895	ENSBTAG00000010517								1	0	0	1.895	1	0	-1	1.895	1.895	0.639889	0.999912	no	0	1	0	0.32	0	1	0	0	0	0	2	0
6612	0.01895	ENSBTAG00000010543								1	0	0	1.895	1	0	-1	1.895	1.895	0.639889	0.999912	no	0	1	0	0.32	0	1	0	0	0	0	2	0
6737	0.01895	ENSBTAG00000010741								1	0	0	1.895	1	0	-1	1.895	1.895	0.639889	0.999912	no	0	1	0	0.32	0	1	0	0	0	0	2	0
6869	0.01895	ENSBTAG00000010977								1	0	0	1.895	1	0	-1	1.895	1.895	0.639889	0.999912	no	0	1	0	0.32	0	1	0	0	0	0	2	0
7122	0.01895	ENSBTAG00000011381								1	0	0	1.895	1	0	-1	1.895	1.895	0.639889	0.999912	no	0	1	0	0.32	0	1	0	0	0	0	2	0
7308	0.01895	ENSBTAG00000011662								1	0	0	1.895	1	0	-1	1.895	1.895	0.639889	0.999912	no	0	1	0	0.32	0	1	0	0	0	0	2	0
7715	0.01895	ENSBTAG00000012285								1	0	0	1.895	1	0	-1	1.895	1.895	0.639889	0.999912	no	0	1	0	0.32	0	1	0	0	0	0	2	0
7728	0.01895	ENSBTAG00000012311								1	0	0	1.895	1	0	-1	1.895	1.895	0.639889	0.999912	no	0	1	0	0.32	0	1	0	0	0	0	2	0
7741	0.01895	ENSBTAG00000012334								1	0	0	1.895	1	0	-1	1.895	1.895	0.639889	0.999912	no	0	1	0	0.32	0	1	0	0	0	0	2	0
8484	0.01895	ENSBTAG00000013499								1	0	0	1.895	1	0	-1	1.895	1.895	0.639889	0.999912	no	0	1	0	0.32	0	1	0	0	0	0	2	0
9809	0.01895	ENSBTAG00000015606								1	0	0	1.895	1	0	-1	1.895	1.895	0.639889	0.999912	no	0	1	0	0.32	0	1	0	0	0	0	2	0
9853	0.01895	ENSBTAG00000015700								1	0	0	1.895	1	0	-1	1.895	1.895	0.639889	0.999912	no	0	1	0	0.32	0	1	0	0	0	0	2	0
10526	0.01895	ENSBTAG00000016765								1	0	0	1.895	1	0	-1	1.895	1.895	0.639889	0.999912	no	0	1	0	0.32	0	1	0	0	0	0	2	0
10549	0.01895	ENSBTAG00000016800								1	0	0	1.895	1	0	-1	1.895	1.895	0.639889	0.999912	no	0	1	0	0.32	0	1	0	0	0	0	2	0
10725	0.01895	ENSBTAG00000017083								1	0	0	1.895	1	0	-1	1.895	1.895	0.639889	0.999912	no	0	1	0	0.32	0	1	0	0	0	0	2	0
11145	0.01895	ENSBTAG00000017780								1	0	0	1.895	1	0	-1	1.895	1.895	0.639889	0.999912	no	0	1	0	0.32	0	1	0	0	0	0	2	0
11414	0.01895	ENSBTAG00000018245								1	0	0	1.895	1	0	-1	1.895	1.895	0.639889	0.999912	no	0	1	0	0.32	0	1	0	0	0	0	2	0
11457	0.01895	ENSBTAG00000018300								1	0	0	1.895	1	0	-1	1.895	1.895	0.639889	0.999912	no	0	1	0	0.32	0	1	0	0	0	0	2	0
11563	0.01895	ENSBTAG00000018460								1	0	0	1.895	1	0	-1	1.895	1.895	0.639889	0.999912	no	0	1	0	0.32	0	1	0	0	0	0	2	0
11603	0.01895	ENSBTAG00000018530								1	0	0	1.895	1	0	-1	1.895	1.895	0.639889	0.999912	no	0	1	0	0.32	0	1	0	0	0	0	2	0
11636	0.01895	ENSBTAG00000018585								1	0	0	1.895	1	0	-1	1.895	1.895	0.639889	0.999912	no	0	1	0	0.32	0	1	0	0	0	0	2	0
11731	0.01895	ENSBTAG00000018765								1	0	0	1.895	1	0	-1	1.895	1.895	0.639889	0.999912	no	0	1	0	0.32	0	1	0	0	0	0	2	0
12788	0.01895	ENSBTAG00000020425								1	0	0	1.895	1	0	-1	1.895	1.895	0.639889	0.999912	no	0	1	0	0.32	0	1	0	0	0	0	2	0
13054	0.01895	ENSBTAG00000020825								1	0	0	1.895	1	0	-1	1.895	1.895	0.639889	0.999912	no	0	1	0	0.32	0	1	0	0	0	0	2	0
13070	0.01895	ENSBTAG00000020856								1	0	0	1.895	1	0	-1	1.895	1.895	0.639889	0.999912	no	0	1	0	0.32	0	1	0	0	0	0	2	0
13896	0.01895	ENSBTAG00000022819								1	0	0	1.895	1	0	-1	1.895	1.895	0.639889	0.999912	no	0	1	0	0.32	0	1	0	0	0	0	2	0
13927	0.01895	ENSBTAG00000023007								1	0	0	1.895	1	0	-1	1.895	1.895	0.639889	0.999912	no	0	1	0	0.32	0	1	0	0	0	0	2	0
13946	0.01895	ENSBTAG00000023182								1	0	0	1.895	1	0	-1	1.895	1.895	0.639889	0.999912	no	0	1	0	0.32	0	1	0	0	0	0	2	0
14062	0.01895	ENSBTAG00000023920								1	0	0	1.895	1	0	-1	1.895	1.895	0.639889	0.999912	no	0	1	0	0.32	0	1	0	0	0	0	2	0
14387	0.01895	ENSBTAG00000025752								1	0	0	1.895	1	0	-1	1.895	1.895	0.639889	0.999912	no	0	1	0	0.32	0	1	0	0	0	0	2	0
14417	0.01895	ENSBTAG00000025908								1	0	0	1.895	1	0	-1	1.895	1.895	0.639889	0.999912	no	0	1	0	0.32	0	1	0	0	0	0	2	0
14429	0.01895	ENSBTAG00000026003								1	0	0	1.895	1	0	-1	1.895	1.895	0.639889	0.999912	no	0	1	0	0.32	0	1	0	0	0	0	2	0
14628	0.01895	ENSBTAG00000027320								1	0	0	1.895	1	0	-1	1.895	1.895	0.639889	0.999912	no	0	1	0	0.32	0	1	0	0	0	0	2	0
14849	0.01895	ENSBTAG00000029774								1	0	0	1.895	1	0	-1	1.895	1.895	0.639889	0.999912	no	0	1	0	0.32	0	1	0	0	0	0	2	0
15793	0.01895	ENSBTAG00000033140								1	0	0	1.895	1	0	-1	1.895	1.895	0.639889	0.999912	no	0	1	0	0.32	0	1	0	0	0	0	2	0
16116	0.01895	ENSBTAG00000035144								1	0	0	1.895	1	0	-1	1.895	1.895	0.639889	0.999912	no	0	1	0	0.32	0	1	0	0	0	0	2	0
16473	0.01895	ENSBTAG00000037721								1	0	0	1.895	1	0	-1	1.895	1.895	0.639889	0.999912	no	0	1	0	0.32	0	1	0	0	0	0	2	0
16541	0.01895	ENSBTAG00000037949								1	0	0	1.895	1	0	-1	1.895	1.895	0.639889	0.999912	no	0	1	0	0.32	0	1	0	0	0	0	2	0
16779	0.01895	ENSBTAG00000038706								1	0	0	1.895	1	0	-1	1.895	1.895	0.639889	0.999912	no	0	1	0	0.32	0	1	0	0	0	0	2	0
17313	0.01895	ENSBTAG00000040409								1	0	0	1.895	1	0	-1	1.895	1.895	0.639889	0.999912	no	0	1	0	0.32	0	1	0	0	0	0	2	0
18044	0.01895	ENSBTAG00000043344								1	0	0	1.895	1	0	-1	1.895	1.895	0.639889	0.999912	no	0	1	0	0.32	0	1	0	0	0	0	2	0
18132	0.01895	ENSBTAG00000043512								1	0	0	1.895	1	0	-1	1.895	1.895	0.639889	0.999912	no	0	1	0	0.32	0	1	0	0	0	0	2	0
18427	0.01895	ENSBTAG00000043972								1	0	0	1.895	1	0	-1	1.895	1.895	0.639889	0.999912	no	0	1	0	0.32	0	1	0	0	0	0	2	0
19101	0.01895	ENSBTAG00000045113								1	0	0	1.895	1	0	-1	1.895	1.895	0.639889	0.999912	no	0	1	0	0.32	0	1	0	0	0	0	2	0
19426	0.01895	ENSBTAG00000045683								1	0	0	1.895	1	0	-1	1.895	1.895	0.639889	0.999912	no	0	1	0	0.32	0	1	0	0	0	0	2	0
19775	0.01895	ENSBTAG00000046408								1	0	0	1.895	1	0	-1	1.895	1.895	0.639889	0.999912	no	0	1	0	0.32	0	1	0	0	0	0	2	0
20272	0.01895	ENSBTAG00000047526								1	0	0	1.895	1	0	-1	1.895	1.895	0.639889	0.999912	no	0	1	0	0.32	0	1	0	0	0	0	2	0
20327	0.01895	ENSBTAG00000047648								1	0	0	1.895	1	0	-1	1.895	1.895	0.639889	0.999912	no	0	1	0	0.32	0	1	0	0	0	0	2	0
20740	0.01895	ENSBTAG00000048449								1	0	0	1.895	1	0	-1	1.895	1.895	0.639889	0.999912	no	0	1	0	0.32	0	1	0	0	0	0	2	0
20800	0.01895	ENSBTAG00000048509								1	0	0	1.895	1	0	-1	1.895	1.895	0.639889	0.999912	no	0	1	0	0.32	0	1	0	0	0	0	2	0
20951	0.01895	ENSBTAG00000048660								1	0	0	1.895	1	0	-1	1.895	1.895	0.639889	0.999912	no	0	1	0	0.32	0	1	0	0	0	0	2	0
20984	0.01895	ENSBTAG00000048693								1	0	0	1.895	1	0	-1	1.895	1.895	0.639889	0.999912	no	0	1	0	0.32	0	1	0	0	0	0	2	0
21061	0.01895	ENSBTAG00000048770								1	0	0	1.895	1	0	-1	1.895	1.895	0.639889	0.999912	no	0	1	0	0.32	0	1	0	0	0	0	2	0
21349	0.01895	ENSBTAG00000049058								1	0	0	1.895	1	0	-1	1.895	1.895	0.639889	0.999912	no	0	1	0	0.32	0	1	0	0	0	0	2	0
21527	0.01895	ENSBTAG00000049236								1	0	0	1.895	1	0	-1	1.895	1.895	0.639889	0.999912	no	0	1	0	0.32	0	1	0	0	0	0	2	0
21604	0.01895	ENSBTAG00000049313								1	0	0	1.895	1	0	-1	1.895	1.895	0.639889	0.999912	no	0	1	0	0.32	0	1	0	0	0	0	2	0
21626	0.01895	ENSBTAG00000049335								1	0	0	1.895	1	0	-1	1.895	1.895	0.639889	0.999912	no	0	1	0	0.32	0	1	0	0	0	0	2	0
22353	0.01895	ENSBTAG00000050062								1	0	0	1.895	1	0	-1	1.895	1.895	0.639889	0.999912	no	0	1	0	0.32	0	1	0	0	0	0	2	0
22367	0.01895	ENSBTAG00000050076								1	0	0	1.895	1	0	-1	1.895	1.895	0.639889	0.999912	no	0	1	0	0.32	0	1	0	0	0	0	2	0
22388	0.01895	ENSBTAG00000050097								1	0	0	1.895	1	0	-1	1.895	1.895	0.639889	0.999912	no	0	1	0	0.32	0	1	0	0	0	0	2	0
22409	0.01895	ENSBTAG00000050118								1	0	0	1.895	1	0	-1	1.895	1.895	0.639889	0.999912	no	0	1	0	0.32	0	1	0	0	0	0	2	0
22898	0.01895	ENSBTAG00000050607								1	0	0	1.895	1	0	-1	1.895	1.895	0.639889	0.999912	no	0	1	0	0.32	0	1	0	0	0	0	2	0
23190	0.01895	ENSBTAG00000050899								1	0	0	1.895	1	0	-1	1.895	1.895	0.639889	0.999912	no	0	1	0	0.32	0	1	0	0	0	0	2	0
23485	0.01895	ENSBTAG00000051194								1	0	0	1.895	1	0	-1	1.895	1.895	0.639889	0.999912	no	0	1	0	0.32	0	1	0	0	0	0	2	0
23529	0.01895	ENSBTAG00000051238								1	0	0	1.895	1	0	-1	1.895	1.895	0.639889	0.999912	no	0	1	0	0.32	0	1	0	0	0	0	2	0
23723	0.01895	ENSBTAG00000051432								1	0	0	1.895	1	0	-1	1.895	1.895	0.639889	0.999912	no	0	1	0	0.32	0	1	0	0	0	0	2	0
23866	0.01895	ENSBTAG00000051575								1	0	0	1.895	1	0	-1	1.895	1.895	0.639889	0.999912	no	0	1	0	0.32	0	1	0	0	0	0	2	0
24042	0.01895	ENSBTAG00000051751								1	0	0	1.895	1	0	-1	1.895	1.895	0.639889	0.999912	no	0	1	0	0.32	0	1	0	0	0	0	2	0
24190	0.01895	ENSBTAG00000051899								1	0	0	1.895	1	0	-1	1.895	1.895	0.639889	0.999912	no	0	1	0	0.32	0	1	0	0	0	0	2	0
24241	0.01895	ENSBTAG00000051950								1	0	0	1.895	1	0	-1	1.895	1.895	0.639889	0.999912	no	0	1	0	0.32	0	1	0	0	0	0	2	0
24774	0.01895	ENSBTAG00000052483								1	0	0	1.895	1	0	-1	1.895	1.895	0.639889	0.999912	no	0	1	0	0.32	0	1	0	0	0	0	2	0
24812	0.01895	ENSBTAG00000052521								1	0	0	1.895	1	0	-1	1.895	1.895	0.639889	0.999912	no	0	1	0	0.32	0	1	0	0	0	0	2	0
24865	0.01895	ENSBTAG00000052574								1	0	0	1.895	1	0	-1	1.895	1.895	0.639889	0.999912	no	0	1	0	0.32	0	1	0	0	0	0	2	0
25211	0.01895	ENSBTAG00000052920								1	0	0	1.895	1	0	-1	1.895	1.895	0.639889	0.999912	no	0	1	0	0.32	0	1	0	0	0	0	2	0
25212	0.01895	ENSBTAG00000052921								1	0	0	1.895	1	0	-1	1.895	1.895	0.639889	0.999912	no	0	1	0	0.32	0	1	0	0	0	0	2	0
25529	0.01895	ENSBTAG00000053238								1	0	0	1.895	1	0	-1	1.895	1.895	0.639889	0.999912	no	0	1	0	0.32	0	1	0	0	0	0	2	0
25536	0.01895	ENSBTAG00000053245								1	0	0	1.895	1	0	-1	1.895	1.895	0.639889	0.999912	no	0	1	0	0.32	0	1	0	0	0	0	2	0
25601	0.01895	ENSBTAG00000053310								1	0	0	1.895	1	0	-1	1.895	1.895	0.639889	0.999912	no	0	1	0	0.32	0	1	0	0	0	0	2	0
25667	0.01895	ENSBTAG00000053376								1	0	0	1.895	1	0	-1	1.895	1.895	0.639889	0.999912	no	0	1	0	0.32	0	1	0	0	0	0	2	0
25745	0.01895	ENSBTAG00000053454								1	0	0	1.895	1	0	-1	1.895	1.895	0.639889	0.999912	no	0	1	0	0.32	0	1	0	0	0	0	2	0
26053	0.01895	ENSBTAG00000053762								1	0	0	1.895	1	0	-1	1.895	1.895	0.639889	0.999912	no	0	1	0	0.32	0	1	0	0	0	0	2	0
26190	0.01895	ENSBTAG00000053899								1	0	0	1.895	1	0	-1	1.895	1.895	0.639889	0.999912	no	0	1	0	0.32	0	1	0	0	0	0	2	0
26406	0.01895	ENSBTAG00000054115								1	0	0	1.895	1	0	-1	1.895	1.895	0.639889	0.999912	no	0	1	0	0.32	0	1	0	0	0	0	2	0
26522	0.01895	ENSBTAG00000054231								1	0	0	1.895	1	0	-1	1.895	1.895	0.639889	0.999912	no	0	1	0	0.32	0	1	0	0	0	0	2	0
26658	0.01895	ENSBTAG00000054367								1	0	0	1.895	1	0	-1	1.895	1.895	0.639889	0.999912	no	0	1	0	0.32	0	1	0	0	0	0	2	0
26875	0.01895	ENSBTAG00000054584								1	0	0	1.895	1	0	-1	1.895	1.895	0.639889	0.999912	no	0	1	0	0.32	0	1	0	0	0	0	2	0
27150	0.01895	ENSBTAG00000054859								1	0	0	1.895	1	0	-1	1.895	1.895	0.639889	0.999912	no	0	1	0	0.32	0	1	0	0	0	0	2	0
27285	0.01895	ENSBTAG00000054994								1	0	0	1.895	1	0	-1	1.895	1.895	0.639889	0.999912	no	0	1	0	0.32	0	1	0	0	0	0	2	0
15892	0.01894	ENSBTAG00000033531								1	0	0	1.894	1	5	1.58496	-1.894	1.894	0.257916	0.999912	no	0	1	0	3.16	5	1	3	4	7	1	3	0
27029	0.01893	ENSBTAG00000054738								1	0	0	1.893	6	22	3.80735	-1.893	1.893	0.0730706	0.999912	no	0	1	0	14.16	22	6	45	18	4	4	12	1
3235	0.01891	ENSBTAG00000005108								1	0	0	1.891	0	1	-1	-1.891	1.891	0.610928	0.999912	no	0	1	0	0.86	1	0	4	0	0	0	1	0
6299	0.01891	ENSBTAG00000010029								1	0	0	1.891	0	1	-1	-1.891	1.891	0.610928	0.999912	no	0	1	0	0.86	1	0	4	0	0	0	1	0
8727	0.01891	ENSBTAG00000013928								1	0	0	1.891	0	1	-1	-1.891	1.891	0.607654	0.999912	no	0	1	0	0.88	1	0	4	0	0	0	0	1
10685	0.01891	ENSBTAG00000017024								1	0	0	1.891	0	1	-1	-1.891	1.891	0.607654	0.999912	no	0	1	0	0.88	1	0	4	0	0	0	0	1
13337	0.01891	ENSBTAG00000021302								1	0	0	1.891	0	1	-1	-1.891	1.891	0.606728	0.999912	no	0	1	0	0.89	1	0	4	0	0	1	0	0
13918	0.01891	ENSBTAG00000022954								1	0	0	1.891	0	1	-1	-1.891	1.891	0.607654	0.999912	no	0	1	0	0.88	1	0	4	0	0	0	0	1
17398	0.01891	ENSBTAG00000042142								1	0	0	1.891	0	1	-1	-1.891	1.891	0.610928	0.999912	no	0	1	0	0.86	1	0	4	0	0	0	1	0
17852	0.01891	ENSBTAG00000043000								1	0	0	1.891	1	3	1	-1.891	1.891	0.414767	0.999912	no	0	1	0	2.27	3	1	0	4	6	0	3	0
19695	0.01891	ENSBTAG00000046264								1	0	0	1.891	0	1	-1	-1.891	1.891	0.606728	0.999912	no	0	1	0	0.89	1	0	4	0	0	1	0	0
22396	0.01891	ENSBTAG00000050105								1	0	0	1.891	0	1	-1	-1.891	1.891	0.607654	0.999912	no	0	1	0	0.88	1	0	4	0	0	0	0	1
23132	0.01891	ENSBTAG00000050841								1	0	0	1.891	0	1	-1	-1.891	1.891	0.606728	0.999912	no	0	1	0	0.89	1	0	4	0	0	1	0	0
25684	0.01891	ENSBTAG00000053393								1	0	0	1.891	0	1	-1	-1.891	1.891	0.610928	0.999912	no	0	1	0	0.86	1	0	4	0	0	0	1	0
27392	0.01891	ENSBTAG00000055101								1	0	0	1.891	0	1	-1	-1.891	1.891	0.610928	0.999912	no	0	1	0	0.86	1	0	4	0	0	0	1	0
17559	0.01886	ENSBTAG00000042458								1	0	0	1.886	4	16	3.32193	-1.886	1.886	0.0771068	0.999912	no	0	1	0	10.44	16	4	4	15	30	1	6	6
4176	0.01885	ENSBTAG00000006631								1	0	0	1.885	1	3	1	-1.885	1.885	0.476014	0.999912	no	0	1	0	1.73	3	1	0	1	7	2	0	0
14866	0.01885	ENSBTAG00000029797								1	0	0	1.885	1	4	1.32193	-1.885	1.885	0.326603	0.999912	no	0	1	0	2.49	4	1	1	2	8	2	1	0
21215	0.01884	ENSBTAG00000048924								1	0	0	1.884	3	1	1	1.884	1.884	0.365499	0.999912	no	0	1	0	2.03	1	3	0	1	1	1	1	8
14302	0.01882	ENSBTAG00000025258								1	0	0	1.882	3	1	1	1.882	1.882	0.338794	0.999912	no	0	1	0	2.22	1	3	0	1	2	1	3	6
11105	0.01881	ENSBTAG00000017716								1	0	0	1.881	6	2	2	1.881	1.881	0.274131	0.999912	no	0	1	0	4.17	2	6	0	5	0	4	13	2
5096	0.0188	ENSBTAG00000008098								1	0	0	1.88	7	2	2.16993	1.88	1.88	0.182129	0.999912	no	0	1	0	4.81	2	7	3	3	0	10	9	3
9037	0.01878	ENSBTAG00000014424								1	0	0	1.878	2	0	0	1.878	1.878	0.568729	0.999912	no	0	1	0	1.19	0	2	0	1	0	0	6	0
13993	0.01877	ENSBTAG00000023464								1	0	0	1.877	7	2	2.16993	1.877	1.877	0.27299	0.999912	no	0	1	0	4.18	2	7	0	5	0	2	5	13
16014	0.01873	ENSBTAG00000034435								1	0	0	1.873	7	2	2.16993	1.873	1.873	0.226219	0.999912	no	0	1	0	4.8	2	7	3	3	0	4	1	17
5641	0.01869	ENSBTAG00000008966								1	0	0	1.869	3	1	1	1.869	1.869	0.481562	0.999912	no	0	1	0	1.6	1	3	2	0	0	6	2	0
23282	0.01869	ENSBTAG00000050991								1	0	0	1.869	3	1	1	1.869	1.869	0.481562	0.999912	no	0	1	0	1.6	1	3	2	0	0	6	2	0
11107	0.01867	ENSBTAG00000017718								1	0	0	1.867	7	2	2.16993	1.867	1.867	0.197044	0.999912	no	0	1	0	4.2	2	7	0	2	3	7	7	6
17121	0.01867	ENSBTAG00000039813								1	0	0	1.867	1	5	1.58496	-1.867	1.867	0.336389	0.999912	no	0	1	0	3.12	5	1	8	0	6	1	3	0
20274	0.01866	ENSBTAG00000047529								1	0	0	1.866	12	3	2.90689	1.866	1.866	0.619778	0.999912	no	0	1	0	7.44	3	12	0	10	0	0	35	0
7139	0.01865	ENSBTAG00000011403								1	0	0	1.865	15	4	3.24793	1.865	1.865	0.111801	0.999912	no	0	1	0	9.79	4	15	0	5	7	11	5	30
26758	0.01865	ENSBTAG00000054467								1	0	0	1.865	1	4	1.32193	-1.865	1.865	0.384707	0.999912	no	0	1	0	2.32	4	1	2	9	0	1	2	0
6922	0.01864	ENSBTAG00000011063								1	0	0	1.864	12	3	2.90689	1.864	1.864	0.245786	0.999912	no	0	1	0	7.57	3	12	0	10	0	4	30	1
14505	0.01863	ENSBTAG00000026437								1	0	0	1.863	13	3	3	1.863	1.863	0.0861823	0.999912	no	0	1	0	8.39	3	13	1	4	5	12	6	22
275	0.01861	ENSBTAG00000000425								1	0	0	1.861	1	4	1.32193	-1.861	1.861	0.351365	0.999912	no	0	1	0	2.49	4	1	5	2	4	0	0	3
4493	0.0186	ENSBTAG00000007125								1	0	0	1.86	4	1	1.32193	1.86	1.86	0.35529	0.999912	no	0	1	0	2.39	1	4	0	3	0	4	5	2
13914	0.0186	ENSBTAG00000022922								1	0	0	1.86	2	1	0.584963	1.86	1.86	0.439519	0.999912	no	0	1	0	1.59	1	2	0	0	2	4	2	1
17944	0.0186	ENSBTAG00000043167								1	0	0	1.86	4	14	3.16993	-1.86	1.86	0.144194	0.999912	no	0	1	0	9.06	14	4	9	7	27	0	1	11
19120	0.0186	ENSBTAG00000045139								1	0	0	1.86	1	5	1.58496	-1.86	1.86	0.33906	0.999912	no	0	1	0	3.36	5	1	13	0	3	1	0	3
142	0.01859	ENSBTAG00000000220								1	0	0	1.859	0	1	-1	-1.859	1.859	0.644199	0.999912	no	0	1	0	0.35	1	0	0	0	2	0	0	0
183	0.01859	ENSBTAG00000000278								1	0	0	1.859	0	1	-1	-1.859	1.859	0.644199	0.999912	no	0	1	0	0.35	1	0	0	0	2	0	0	0
1490	0.01859	ENSBTAG00000002319								1	0	0	1.859	0	1	-1	-1.859	1.859	0.644199	0.999912	no	0	1	0	0.35	1	0	0	0	2	0	0	0
2260	0.01859	ENSBTAG00000003525								1	0	0	1.859	0	1	-1	-1.859	1.859	0.644199	0.999912	no	0	1	0	0.35	1	0	0	0	2	0	0	0
3217	0.01859	ENSBTAG00000005085								1	0	0	1.859	0	1	-1	-1.859	1.859	0.644199	0.999912	no	0	1	0	0.35	1	0	0	0	2	0	0	0
3969	0.01859	ENSBTAG00000006295								1	0	0	1.859	0	1	-1	-1.859	1.859	0.644199	0.999912	no	0	1	0	0.35	1	0	0	0	2	0	0	0
3986	0.01859	ENSBTAG00000006341								1	0	0	1.859	0	1	-1	-1.859	1.859	0.644199	0.999912	no	0	1	0	0.35	1	0	0	0	2	0	0	0
6702	0.01859	ENSBTAG00000010686								1	0	0	1.859	0	1	-1	-1.859	1.859	0.644199	0.999912	no	0	1	0	0.35	1	0	0	0	2	0	0	0
6800	0.01859	ENSBTAG00000010856								1	0	0	1.859	0	1	-1	-1.859	1.859	0.644199	0.999912	no	0	1	0	0.35	1	0	0	0	2	0	0	0
8387	0.01859	ENSBTAG00000013333								1	0	0	1.859	0	1	-1	-1.859	1.859	0.644199	0.999912	no	0	1	0	0.35	1	0	0	0	2	0	0	0
8717	0.01859	ENSBTAG00000013918								1	0	0	1.859	0	1	-1	-1.859	1.859	0.644199	0.999912	no	0	1	0	0.35	1	0	0	0	2	0	0	0
9097	0.01859	ENSBTAG00000014508								1	0	0	1.859	0	1	-1	-1.859	1.859	0.644199	0.999912	no	0	1	0	0.35	1	0	0	0	2	0	0	0
9789	0.01859	ENSBTAG00000015575								1	0	0	1.859	0	1	-1	-1.859	1.859	0.644199	0.999912	no	0	1	0	0.35	1	0	0	0	2	0	0	0
10140	0.01859	ENSBTAG00000016151								1	0	0	1.859	0	1	-1	-1.859	1.859	0.644199	0.999912	no	0	1	0	0.35	1	0	0	0	2	0	0	0
10517	0.01859	ENSBTAG00000016752								1	0	0	1.859	0	1	-1	-1.859	1.859	0.644199	0.999912	no	0	1	0	0.35	1	0	0	0	2	0	0	0
10816	0.01859	ENSBTAG00000017227								1	0	0	1.859	0	1	-1	-1.859	1.859	0.644199	0.999912	no	0	1	0	0.35	1	0	0	0	2	0	0	0
11339	0.01859	ENSBTAG00000018122								1	0	0	1.859	0	1	-1	-1.859	1.859	0.644199	0.999912	no	0	1	0	0.35	1	0	0	0	2	0	0	0
11802	0.01859	ENSBTAG00000018880								1	0	0	1.859	0	1	-1	-1.859	1.859	0.644199	0.999912	no	0	1	0	0.35	1	0	0	0	2	0	0	0
11963	0.01859	ENSBTAG00000019132								1	0	0	1.859	0	1	-1	-1.859	1.859	0.644199	0.999912	no	0	1	0	0.35	1	0	0	0	2	0	0	0
13444	0.01859	ENSBTAG00000021481								1	0	0	1.859	0	1	-1	-1.859	1.859	0.644199	0.999912	no	0	1	0	0.35	1	0	0	0	2	0	0	0
13541	0.01859	ENSBTAG00000021652								1	0	0	1.859	0	1	-1	-1.859	1.859	0.644199	0.999912	no	0	1	0	0.35	1	0	0	0	2	0	0	0
14345	0.01859	ENSBTAG00000025449								1	0	0	1.859	0	1	-1	-1.859	1.859	0.644199	0.999912	no	0	1	0	0.35	1	0	0	0	2	0	0	0
14408	0.01859	ENSBTAG00000025847								1	0	0	1.859	0	1	-1	-1.859	1.859	0.644199	0.999912	no	0	1	0	0.35	1	0	0	0	2	0	0	0
14584	0.01859	ENSBTAG00000026972								1	0	0	1.859	0	1	-1	-1.859	1.859	0.644199	0.999912	no	0	1	0	0.35	1	0	0	0	2	0	0	0
15936	0.01859	ENSBTAG00000033806								1	0	0	1.859	0	1	-1	-1.859	1.859	0.644199	0.999912	no	0	1	0	0.35	1	0	0	0	2	0	0	0
16007	0.01859	ENSBTAG00000034391								1	0	0	1.859	0	1	-1	-1.859	1.859	0.644199	0.999912	no	0	1	0	0.35	1	0	0	0	2	0	0	0
16344	0.01859	ENSBTAG00000037013								1	0	0	1.859	0	1	-1	-1.859	1.859	0.644199	0.999912	no	0	1	0	0.35	1	0	0	0	2	0	0	0
16939	0.01859	ENSBTAG00000039234								1	0	0	1.859	0	1	-1	-1.859	1.859	0.644199	0.999912	no	0	1	0	0.35	1	0	0	0	2	0	0	0
17056	0.01859	ENSBTAG00000039599								1	0	0	1.859	0	1	-1	-1.859	1.859	0.644199	0.999912	no	0	1	0	0.35	1	0	0	0	2	0	0	0
17096	0.01859	ENSBTAG00000039727								1	0	0	1.859	0	1	-1	-1.859	1.859	0.644199	0.999912	no	0	1	0	0.35	1	0	0	0	2	0	0	0
17505	0.01859	ENSBTAG00000042363								1	0	0	1.859	0	1	-1	-1.859	1.859	0.644199	0.999912	no	0	1	0	0.35	1	0	0	0	2	0	0	0
17827	0.01859	ENSBTAG00000042951								1	0	0	1.859	0	1	-1	-1.859	1.859	0.644199	0.999912	no	0	1	0	0.35	1	0	0	0	2	0	0	0
18516	0.01859	ENSBTAG00000044118								1	0	0	1.859	0	1	-1	-1.859	1.859	0.644199	0.999912	no	0	1	0	0.35	1	0	0	0	2	0	0	0
18956	0.01859	ENSBTAG00000044872								1	0	0	1.859	0	1	-1	-1.859	1.859	0.644199	0.999912	no	0	1	0	0.35	1	0	0	0	2	0	0	0
19242	0.01859	ENSBTAG00000045347								1	0	0	1.859	0	1	-1	-1.859	1.859	0.644199	0.999912	no	0	1	0	0.35	1	0	0	0	2	0	0	0
21835	0.01859	ENSBTAG00000049544								1	0	0	1.859	0	1	-1	-1.859	1.859	0.644199	0.999912	no	0	1	0	0.35	1	0	0	0	2	0	0	0
21967	0.01859	ENSBTAG00000049676								1	0	0	1.859	0	1	-1	-1.859	1.859	0.644199	0.999912	no	0	1	0	0.35	1	0	0	0	2	0	0	0
21997	0.01859	ENSBTAG00000049706								1	0	0	1.859	0	1	-1	-1.859	1.859	0.644199	0.999912	no	0	1	0	0.35	1	0	0	0	2	0	0	0
22096	0.01859	ENSBTAG00000049805								1	0	0	1.859	0	1	-1	-1.859	1.859	0.644199	0.999912	no	0	1	0	0.35	1	0	0	0	2	0	0	0
22237	0.01859	ENSBTAG00000049946								1	0	0	1.859	0	1	-1	-1.859	1.859	0.644199	0.999912	no	0	1	0	0.35	1	0	0	0	2	0	0	0
22562	0.01859	ENSBTAG00000050271								1	0	0	1.859	0	1	-1	-1.859	1.859	0.644199	0.999912	no	0	1	0	0.35	1	0	0	0	2	0	0	0
23258	0.01859	ENSBTAG00000050967								1	0	0	1.859	0	1	-1	-1.859	1.859	0.644199	0.999912	no	0	1	0	0.35	1	0	0	0	2	0	0	0
23388	0.01859	ENSBTAG00000051097								1	0	0	1.859	0	1	-1	-1.859	1.859	0.644199	0.999912	no	0	1	0	0.35	1	0	0	0	2	0	0	0
23886	0.01859	ENSBTAG00000051595								1	0	0	1.859	0	1	-1	-1.859	1.859	0.644199	0.999912	no	0	1	0	0.35	1	0	0	0	2	0	0	0
23963	0.01859	ENSBTAG00000051672								1	0	0	1.859	0	1	-1	-1.859	1.859	0.644199	0.999912	no	0	1	0	0.35	1	0	0	0	2	0	0	0
24049	0.01859	ENSBTAG00000051758								1	0	0	1.859	0	1	-1	-1.859	1.859	0.644199	0.999912	no	0	1	0	0.35	1	0	0	0	2	0	0	0
24430	0.01859	ENSBTAG00000052139								1	0	0	1.859	0	1	-1	-1.859	1.859	0.644199	0.999912	no	0	1	0	0.35	1	0	0	0	2	0	0	0
24582	0.01859	ENSBTAG00000052291								1	0	0	1.859	0	1	-1	-1.859	1.859	0.644199	0.999912	no	0	1	0	0.35	1	0	0	0	2	0	0	0
24712	0.01859	ENSBTAG00000052421								1	0	0	1.859	0	1	-1	-1.859	1.859	0.644199	0.999912	no	0	1	0	0.35	1	0	0	0	2	0	0	0
25455	0.01859	ENSBTAG00000053164								1	0	0	1.859	0	1	-1	-1.859	1.859	0.644199	0.999912	no	0	1	0	0.35	1	0	0	0	2	0	0	0
25844	0.01859	ENSBTAG00000053553								1	0	0	1.859	0	1	-1	-1.859	1.859	0.644199	0.999912	no	0	1	0	0.35	1	0	0	0	2	0	0	0
26495	0.01859	ENSBTAG00000054204								1	0	0	1.859	0	1	-1	-1.859	1.859	0.644199	0.999912	no	0	1	0	0.35	1	0	0	0	2	0	0	0
[truncated: 25,615 more rows]
[truncated: 12 more columns]

## Sheet: table description
ColName	ColType	# cols	Description
Index	gene annotation	1	unique number reflecting original sort order (by ID)
sort order	gene annotation	1	see below
GeneID	gene annotation	1	Ensembl GeneID
Gene name	gene annotation	1	Ensembl Gene symbol
Gene description	gene annotation	1	Ensembl Gene description
Locus	gene annotation	1	Genome position (chr:start-end)
Gene type	gene annotation	1	Ensembl Gene type
has 1:1 ortholog	gene annotation	1 (if non-human species)	Human 1:1 orthology assignment: 1=yes, 0=no (boolean)
Human gene ID	gene annotation	1 (if non-human species)	Human ortholog, Ensembl geneID (Biomart: one-to-one or curated)
Human gene name	gene annotation	1 (if non-human species)	Human ortholog, Ensembl gene name
Tests	summary statistic	1	Number of pairwise comparisons for which this gene was tested for differential expression (low counts in both conditions = no test)
significant	summary statistic	1	Number of pairwise comparisons for which this gene was found statistically differentially expressed (default FDR=0.05)
DIFF	summary statistic	1	Number of pairwise comparisons for which this gene was found stringently differentially expressed (FDR + min_nCount + min_FC)
log2(FC)	summary statistic	1	maximum abs(log2FC) over all pairwise comparisons
Avg nCount	DE comparison	1 per comparison	Average normalized count for group 1 (numerator in FC) -- rounded to integer value
Avg nCount	DE comparison	1 per comparison	Average normalized count for group 2 (denominator in FC) -- rounded to integer value
log2(avg)	DE comparison	1 per comparison	log2-transformed average of groups
log2(FC)	DE comparison	1 per comparison	log2-transformed fold-change between groups
abs(log2FC)	DE comparison	1 per comparison	absolute value of log2-transformed fold-change
pvalue	DE comparison	1 per comparison	p-value for differential expression test (not corrected)
padj	DE comparison	1 per comparison	adjusted p-value for differential expression test (corrected) -- also called q-value or FDR
significant	DE comparison	1 per comparison	'significant' call based on FDR cutoff in header (when padj<=FDR, significant = yes)
Num_over_min_min nCount	DE comparison	1 per comparison	Number of groups with Avg nCount > minimum (set in header) -- used to filter for stringent-differential expression (minimum detection)
Num_over_min_log2(FC)	DE comparison	1 per comparison	Number of groups with log2FC > minimum (set in header) -- used to filter for stringent-differential expression (minimum fold-change)
DIFF_EXP	DE comparison	1 per comparison	'stringent DE' call based on statistical significance (padj<=FDR) + minimum detection + minimum fold-change
baseMean	Group Averages	1	Average normalized counts over all samples/groups
avg <GroupID>	Group Averages	1 per group	Average normalized counts per group -- rounded to integer value
norm.<SampleID>	Individual Sample	1 per sample	Individual sample normalized counts
Row (genes) sort order	within each group, sorted by max(abs(log2FC)) across all comparisons, descenting
Top = stringent DE
2nd = statistical DE
3rd = tested for DE, not significant
4th = not tested for DE, low/no detection in dataset
within each group, sorted by max(abs(log2FC)) descenting

## Sheet: nCount distributions
	Group Averages									Individual Samples
