# Supplementary material for: The mammosphere-derived epithelial cell secretome modulates neutrophil functions in the bovine model
Source: Front Immunol. 2024 Jun 27;15:1367432. doi: 10.3389/fimmu.2024.1367432 (PMC11236729; doi:10.3389/fimmu.2024.1367432)
Supplement: Supplementary file 13 [file Table_5.xlsx]

## Sheet: Sheet1
Supplementary Table 5: Concentrations of proteins in mammary derived epithelial cell (MDEC) conditioned medium (CM) as detected by ELISAs
Protein Name	Abbreviation	Measured in	Assay Range	Assay Number	Control Medium	MDEC Line 1	MDEC Line 2	MDEC Line 3
complement C3	C3	µg/ml	15.6 - 500	1	56.9791	143.55	110.47	118.101
				2	53.5834	124.819	130.552	113.391
				3	55.27	121.96	111.59	110.26
complement C5a	C5a	µg/ml	20 - 320	1	19.8491	34.864	46.3192	40.9316
				2	27.8473	60.8018	42.4709	53.4643
				3	24.46	36.29	40.86	51.98
C-X-C motif chemokine 6	CXCL6	ng/ml	0.312 - 5	1	below range	1.09317	0.636128	1.17129
				2	below range	0.685332	0.70241	1.53398
				3	below range	1.124	9.025	1.03
insulin-like growth factor II	IGF2	pg/ml	125 - 4000	1	199.476	1754.03	1544.55	1453.41
				2	222.472	1430.41	1409.92	1401.14
				3	196.72	1530.67	4577.89	1462.6
superoxide dismutase	SOD	U/ml	15.6 - 500	1	32.4405	178.594	160.299	144.665
				2	37.9706	162.17	154.727	178.76
				3	31.654	180.48	157.835	150.345
peroxiredoxin-2	PII	ng/ml	5 - 100	1	below range	94.0358	94.9896	99.258
				2	below range	98.6025	99.9773	above range
				3	below range	99.764	92.5847	96.959
catalase	CAT	U/ml	6.25 - 200	1	8.73769	81.9245	80.4103	81.1413
				2	9.62533	74.98	81.0543	81.2283
				3	7.30949	76.1093	84.5069	85.305
